# Supplementary material for: ﻿A taxonomic study of Psyllaephagus Ashmead (Hymenoptera, Encyrtidae) from China
Source: Zookeys. 2023 Nov 23;1184:327–59. doi: 10.3897/zookeys.1184.109476 (PMC10690798; doi:10.3897/zookeys.1184.109476)
Supplement: XML Treatment for Psyllaephagus [file zookeys.1184.109476-treatment1.xml]

<!DOCTYPE tp:taxon-treatment
  PUBLIC "-//TaxonX//DTD Taxonomic Treatment Publishing DTD v0 20100105//EN" "tax-treatment-NSO.dtd">
<tp:taxon-treatment xmlns:tp="http://www.plazi.org/taxpub"><tp:treatment-meta><kwd-group><label>Taxon classification</label><kwd>
              <named-content content-type="kingdom">Animalia</named-content>
            </kwd><kwd>
              <named-content content-type="order">Hymenoptera</named-content>
            </kwd><kwd>
              <named-content content-type="family">Encyrtidae</named-content>
            </kwd></kwd-group><mixed-citation publication-type="journal"><person-group><name><surname>Zou</surname><given-names>Boyu</given-names></name><name><surname>Hu</surname><given-names>Hongying</given-names></name><name><surname>Zhang</surname><given-names>Lanwei</given-names></name><name><surname>Zhang</surname><given-names>Yanzhou</given-names></name></person-group><article-title>﻿A taxonomic study of <italic><tp:taxon-name><tp:taxon-name-part taxon-name-part-type="genus" reg="Psyllaephagus">Psyllaephagus</tp:taxon-name-part></tp:taxon-name></italic> Ashmead (<tp:taxon-name><tp:taxon-name-part taxon-name-part-type="order">Hymenoptera</tp:taxon-name-part></tp:taxon-name>, <tp:taxon-name><tp:taxon-name-part taxon-name-part-type="family">Encyrtidae</tp:taxon-name-part></tp:taxon-name>) from China</article-title><source>Zookeys</source><day>23</day><month>11</month><year>2023</year><volume>1184</volume><fpage>327</fpage><lpage>359</lpage><pub-id pub-id-type="doi">10.3897/zookeys.1184.109476</pub-id></mixed-citation></tp:treatment-meta><tp:nomenclature><label>﻿Genus</label><tp:taxon-name>
            <object-id xmlns:xlink="http://www.w3.org/1999/xlink" content-type="arpha" xlink:type="simple">84870FE0-6D49-565B-AB5D-DC53029C41C4</object-id>
            <tp:taxon-name-part taxon-name-part-type="genus" reg="Psyllaephagus">Psyllaephagus</tp:taxon-name-part>
          </tp:taxon-name><tp:taxon-authority>Ashmead, 1900</tp:taxon-authority><tp:nomenclature-citation-list><tp:nomenclature-citation><tp:taxon-name>
                <tp:taxon-name-part taxon-name-part-type="genus" reg="Psyllaephagus">Psyllaephagus</tp:taxon-name-part>
              </tp:taxon-name><comment>Ashmead, 1900: 382. Type species: <tp:taxon-name><tp:taxon-name-part taxon-name-part-type="genus" reg="Encyrtus">Encyrtus</tp:taxon-name-part><tp:taxon-name-part taxon-name-part-type="species" reg="pachypsyllae">pachypsyllae</tp:taxon-name-part></tp:taxon-name> Howard, 1885 by original designation. Type locality U.S.A.</comment></tp:nomenclature-citation><tp:nomenclature-citation><tp:taxon-name>
                <tp:taxon-name-part taxon-name-part-type="genus" reg="Mirocerus">Mirocerus</tp:taxon-name-part>
              </tp:taxon-name><comment>Ashmead, 1904: 309. Type species: <tp:taxon-name><tp:taxon-name-part taxon-name-part-type="genus" reg="Mirocerus">Mirocerus</tp:taxon-name-part><tp:taxon-name-part taxon-name-part-type="species" reg="peyelae">peyelae</tp:taxon-name-part></tp:taxon-name> Ashmead, by original designation. Type locality Sri Lanka. Synonymized with <tp:taxon-name><tp:taxon-name-part taxon-name-part-type="genus" reg="Psyllaephagus">Psyllaephagus</tp:taxon-name-part></tp:taxon-name> by <xref ref-type="bibr" rid="B40">Trjapitzin (1978</xref>: 636).</comment></tp:nomenclature-citation><tp:nomenclature-citation><tp:taxon-name>
                <tp:taxon-name-part taxon-name-part-type="genus" reg="Calocerineloides">Calocerineloides</tp:taxon-name-part>
              </tp:taxon-name><comment>Girault, 1913: 11. Type species: <tp:taxon-name><tp:taxon-name-part taxon-name-part-type="genus" reg="Calocerineloides">Calocerineloides</tp:taxon-name-part><tp:taxon-name-part taxon-name-part-type="species" reg="ramosa">ramosa</tp:taxon-name-part></tp:taxon-name> Girault, by original designation. Type locality Australia. Synonymized with <tp:taxon-name><tp:taxon-name-part taxon-name-part-type="genus" reg="Psyllaephagus">Psyllaephagus</tp:taxon-name-part></tp:taxon-name> by <xref ref-type="bibr" rid="B26">Noyes and Hayat (1984</xref>: 330).</comment></tp:nomenclature-citation><tp:nomenclature-citation><tp:taxon-name>
                <tp:taxon-name-part taxon-name-part-type="genus" reg="Epanagyrus">Epanagyrus</tp:taxon-name-part>
              </tp:taxon-name><comment>Girault, 1915: 160. Type species: <tp:taxon-name><tp:taxon-name-part taxon-name-part-type="genus" reg="Epanagyrus">Epanagyrus</tp:taxon-name-part><tp:taxon-name-part taxon-name-part-type="species" reg="punctatiscutum">punctatiscutum</tp:taxon-name-part></tp:taxon-name> Girault, by original designation. Type locality Australia. Synonymized with <tp:taxon-name><tp:taxon-name-part taxon-name-part-type="genus" reg="Psyllaephagus">Psyllaephagus</tp:taxon-name-part></tp:taxon-name> by <xref ref-type="bibr" rid="B26">Noyes and Hayat (1984</xref>: 330).</comment></tp:nomenclature-citation><tp:nomenclature-citation><tp:taxon-name>
                <tp:taxon-name-part taxon-name-part-type="genus" reg="Neanagyrus">Neanagyrus</tp:taxon-name-part>
              </tp:taxon-name><comment> Girault, 1915: 174. Type species: <tp:taxon-name><tp:taxon-name-part taxon-name-part-type="genus" reg="Neanagyrus">Neanagyrus</tp:taxon-name-part><tp:taxon-name-part taxon-name-part-type="species" reg="capitatu">capitatu</tp:taxon-name-part></tp:taxon-name>s Girault, by original designation. Type locality Australia. Synonymized with <tp:taxon-name><tp:taxon-name-part taxon-name-part-type="genus" reg="Psyllaephagus">Psyllaephagus</tp:taxon-name-part></tp:taxon-name> by <xref ref-type="bibr" rid="B6">Dahms and Gordh (1997</xref>: 305). </comment></tp:nomenclature-citation><tp:nomenclature-citation><tp:taxon-name>
                <tp:taxon-name-part taxon-name-part-type="genus" reg="Anagyropsis">Anagyropsis</tp:taxon-name-part>
              </tp:taxon-name><comment>Girault, 1917: 136. Type species: <tp:taxon-name><tp:taxon-name-part taxon-name-part-type="genus" reg="Anagyropsis">Anagyropsis</tp:taxon-name-part><tp:taxon-name-part taxon-name-part-type="species" reg="purpureus">purpureus</tp:taxon-name-part></tp:taxon-name> Girault, by original designation. Type locality Australia. Synonymized with <tp:taxon-name><tp:taxon-name-part taxon-name-part-type="genus" reg="Psyllaephagus">Psyllaephagus</tp:taxon-name-part></tp:taxon-name> by <xref ref-type="bibr" rid="B26">Noyes and Hayat (1984</xref>: 330).</comment></tp:nomenclature-citation><tp:nomenclature-citation><tp:taxon-name>
                <tp:taxon-name-part taxon-name-part-type="genus" reg="Metaprionomitus">Metaprionomitus</tp:taxon-name-part>
              </tp:taxon-name><comment>Mercet, 1921: 260. Type species: <tp:taxon-name><tp:taxon-name-part taxon-name-part-type="genus" reg="Metaprionomitus">Metaprionomitus</tp:taxon-name-part><tp:taxon-name-part taxon-name-part-type="species" reg="intermedius">intermedius</tp:taxon-name-part></tp:taxon-name> Mercet, by original designation. Type locality Spain. Synonymized with <tp:taxon-name><tp:taxon-name-part taxon-name-part-type="genus" reg="Psyllaephagus">Psyllaephagus</tp:taxon-name-part></tp:taxon-name> by <xref ref-type="bibr" rid="B37">Trjapitzin (1967</xref>: 192).</comment></tp:nomenclature-citation><tp:nomenclature-citation><tp:taxon-name>
                <tp:taxon-name-part taxon-name-part-type="genus" reg="Shakespearia">Shakespearia</tp:taxon-name-part>
              </tp:taxon-name><comment>Girault, 1928: 3. Type species: <tp:taxon-name><tp:taxon-name-part taxon-name-part-type="genus" reg="Shakespearia">Shakespearia</tp:taxon-name-part><tp:taxon-name-part taxon-name-part-type="species" reg="flabellata">flabellata</tp:taxon-name-part></tp:taxon-name> Girault, by monotypy. Type locality Australia. Synonymized with <tp:taxon-name><tp:taxon-name-part taxon-name-part-type="genus" reg="Psyllaephagus">Psyllaephagus</tp:taxon-name-part></tp:taxon-name> by <xref ref-type="bibr" rid="B26">Noyes and Hayat (1984</xref>: 330).</comment></tp:nomenclature-citation><tp:nomenclature-citation><tp:taxon-name>
                <tp:taxon-name-part taxon-name-part-type="genus" reg="Psyllencyrtus">Psyllencyrtus</tp:taxon-name-part>
              </tp:taxon-name><comment>Tachikawa, 1955: 63. Type species: <tp:taxon-name><tp:taxon-name-part taxon-name-part-type="genus" reg="Psyllencyrtus">Psyllencyrtus</tp:taxon-name-part><tp:taxon-name-part taxon-name-part-type="species" reg="syntomozae">syntomozae</tp:taxon-name-part></tp:taxon-name> Tachikawa, by original designation. Type locality Japan. Synonymized with <tp:taxon-name><tp:taxon-name-part taxon-name-part-type="genus" reg="Psyllaephagus">Psyllaephagus</tp:taxon-name-part></tp:taxon-name> by <xref ref-type="bibr" rid="B33">Tachikawa (1981</xref>: 88).</comment></tp:nomenclature-citation><tp:nomenclature-citation><tp:taxon-name>
                <tp:taxon-name-part taxon-name-part-type="genus" reg="Calluniphilus">Calluniphilus</tp:taxon-name-part>
              </tp:taxon-name><comment>Erdös, 1961: 413. Type species: <tp:taxon-name><tp:taxon-name-part taxon-name-part-type="genus" reg="Calluniphilus">Calluniphilus</tp:taxon-name-part><tp:taxon-name-part taxon-name-part-type="species" reg="vendicus">vendicus</tp:taxon-name-part></tp:taxon-name> Erdös, by monotypy. Type locality Australia. Synonymized with <tp:taxon-name><tp:taxon-name-part taxon-name-part-type="genus" reg="Psyllaephagus">Psyllaephagus</tp:taxon-name-part></tp:taxon-name> by <xref ref-type="bibr" rid="B9">Graham (1969</xref>: 248–249).</comment></tp:nomenclature-citation><tp:nomenclature-citation><tp:taxon-name>
                <tp:taxon-name-part taxon-name-part-type="genus" reg="Ooencyrtoides">Ooencyrtoides</tp:taxon-name-part>
              </tp:taxon-name><comment>Hoffer, 1963: 235. Type species: <tp:taxon-name><tp:taxon-name-part taxon-name-part-type="genus" reg="Ooencyrtoides">Ooencyrtoides</tp:taxon-name-part><tp:taxon-name-part taxon-name-part-type="species" reg="albopilosus">albopilosus</tp:taxon-name-part></tp:taxon-name> Hoffer, by original designation. Type locality Czech. Synonymized with <tp:taxon-name><tp:taxon-name-part taxon-name-part-type="genus" reg="Psyllaephagus">Psyllaephagus</tp:taxon-name-part></tp:taxon-name> by <xref ref-type="bibr" rid="B9">Graham (1969</xref>: 248–249).</comment></tp:nomenclature-citation><tp:nomenclature-citation><tp:taxon-name>
                <tp:taxon-name-part taxon-name-part-type="genus" reg="Propsyllaephagus">Propsyllaephagus</tp:taxon-name-part>
              </tp:taxon-name><comment>Blanchard in De Santis, 1964: 235. Type species: <tp:taxon-name><tp:taxon-name-part taxon-name-part-type="genus" reg="Propsyllaephagus">Propsyllaephagus</tp:taxon-name-part><tp:taxon-name-part taxon-name-part-type="species" reg="trellesi">trellesi</tp:taxon-name-part></tp:taxon-name> Blanchard, by monotypy. Type locality Argentina. Synonymized with <tp:taxon-name><tp:taxon-name-part taxon-name-part-type="genus" reg="Psyllaephagus">Psyllaephagus</tp:taxon-name-part></tp:taxon-name> by <xref ref-type="bibr" rid="B22">Noyes (1979</xref>: 165).</comment></tp:nomenclature-citation><tp:nomenclature-citation><tp:taxon-name>
                <tp:taxon-name-part taxon-name-part-type="genus" reg="Mercetia">Mercetia</tp:taxon-name-part>
              </tp:taxon-name><comment>Bakkendorf, 1965: 139. Type species: <tp:taxon-name><tp:taxon-name-part taxon-name-part-type="genus" reg="Copidosoma">Copidosoma</tp:taxon-name-part><tp:taxon-name-part taxon-name-part-type="species" reg="lusitanicum">lusitanicum</tp:taxon-name-part></tp:taxon-name> Mercet, 1921 by original designation. Type locality Spain. Synonymized with <tp:taxon-name><tp:taxon-name-part taxon-name-part-type="genus" reg="Psyllaephagus">Psyllaephagus</tp:taxon-name-part></tp:taxon-name> by <xref ref-type="bibr" rid="B9">Graham (1969</xref>: 248–249).</comment></tp:nomenclature-citation><tp:nomenclature-citation><tp:taxon-name>
                <tp:taxon-name-part taxon-name-part-type="genus" reg="Kaszabicyrtus">Kaszabicyrtus</tp:taxon-name-part>
              </tp:taxon-name><comment>Szelényi, 1971: 389. Type species: <tp:taxon-name><tp:taxon-name-part taxon-name-part-type="genus" reg="Kaszabicyrtus">Kaszabicyrtus</tp:taxon-name-part><tp:taxon-name-part taxon-name-part-type="species" reg="acutigastris">acutigastris</tp:taxon-name-part></tp:taxon-name> Szelényi, by original designation. Type locality Mongolia. Synonymized with <tp:taxon-name><tp:taxon-name-part taxon-name-part-type="genus" reg="Psyllaephagus">Psyllaephagus</tp:taxon-name-part></tp:taxon-name> by <xref ref-type="bibr" rid="B41">Trjapitzin and Gordh (1978</xref>: 636).</comment></tp:nomenclature-citation></tp:nomenclature-citation-list></tp:nomenclature><tp:treatment-sec sec-type="Other citations" id="SECID0EEMAE"><title>Other citations.</title><p><xref ref-type="bibr" rid="B40">Trjapitzin 1978</xref>, <xref ref-type="bibr" rid="B44">1989</xref>; <xref ref-type="bibr" rid="B25">Noyes and Hanson 1996</xref>; <xref ref-type="bibr" rid="B19">Myartseva 1980</xref>, <xref ref-type="bibr" rid="B21">1984</xref>; <xref ref-type="bibr" rid="B50">Zhang and Huang 2004</xref>; <xref ref-type="bibr" rid="B15">Japoshvili et al. 2016</xref>.</p></tp:treatment-sec><tp:treatment-sec sec-type="diagnosis" id="SECID0EGNAE"><title>Diagnosis.</title><p>Female. Body length 0.8–3.0 mm usually dark brown with green or blue sheen and with metallic luster; occiput margin often rounded, rarely carinate; mandible with one tooth and a truncation (Fig. <xref ref-type="fig" rid="F1">1B</xref>), or with two teeth and a truncation (Fig. <xref ref-type="fig" rid="F2">2B</xref>), rarely with three teeth; funicle 6-segmented; clava often 3-segmented or entire, rarely 2-segmented; fore wing fully developed, often hyaline, rarely with a smoky spot under marginal vein and stigmal vein; marginal vein usually punctiform or slightly longer than wide (Fig. <xref ref-type="fig" rid="F13">15C</xref>), rarely 2–3× as long as broad; postmarginal vein usually shorter than stigmal vein, occasionally absent, in some species as long as or even longer than stigmal vein; mesopleuron in side view clearly separated from base of metasoma by propodeum; mid tibia spur usually shorter than basal tarsus; hypopygium very rarely reaching apex of metasoma; ovipositor hidden, slightly to strongly exserted. Male essentially similar in appearance except for antennae and genitalia: the funicle varying from whiplike with long setae to flattened with short setae, clava entirely; the genitalia usually developed and exserted.</p><fig id="F1" position="float" orientation="portrait"><object-id xmlns:xlink="http://www.w3.org/1999/xlink" content-type="doi" xlink:type="simple">10.3897/zookeys.1184.109476.figure1</object-id><object-id xmlns:xlink="http://www.w3.org/1999/xlink" content-type="arpha" xlink:type="simple">1026575C-1141-5A44-87EE-735227DE1954</object-id><label>Figure 1.</label><caption><p><italic><tp:taxon-name><tp:taxon-name-part taxon-name-part-type="genus" reg="Psyllaephagus">Psyllaephagus</tp:taxon-name-part><tp:taxon-name-part taxon-name-part-type="species" reg="arenarius">arenarius</tp:taxon-name-part></tp:taxon-name></italic> ♀ <bold>A</bold> antenna <bold>B</bold> mandible <bold>C</bold> fore wing <bold>D</bold> mesonotum <bold>E</bold> fore leg <bold>F</bold> mid leg <bold>G</bold> hind leg <bold>H</bold> ovipositor.</p></caption><graphic xmlns:xlink="http://www.w3.org/1999/xlink" xlink:href="zookeys-1184-327_article-109476__-g001.jpg" position="float" orientation="portrait" xlink:type="simple" id="oo_941483.jpg"><uri content-type="original_file" xlink:type="simple">https://binary.pensoft.net/fig/941483</uri></graphic></fig><fig id="F2" position="float" orientation="portrait"><object-id xmlns:xlink="http://www.w3.org/1999/xlink" content-type="doi" xlink:type="simple">10.3897/zookeys.1184.109476.figure2</object-id><object-id xmlns:xlink="http://www.w3.org/1999/xlink" content-type="arpha" xlink:type="simple">74B0FAB9-A3CE-5B9A-8AF1-C696FE58AA84</object-id><label>Figure 2.</label><caption><p><italic><tp:taxon-name><tp:taxon-name-part taxon-name-part-type="genus" reg="Psyllaephagus">Psyllaephagus</tp:taxon-name-part><tp:taxon-name-part taxon-name-part-type="species" reg="caillardiae">caillardiae</tp:taxon-name-part></tp:taxon-name></italic> ♀ <bold>A</bold> antenna <bold>B</bold> mandible <bold>C</bold> fore wing <bold>D</bold> mesonotum <bold>E</bold> fore leg <bold>F</bold> mid leg <bold>G</bold> hind leg <bold>H</bold> ovipositor.</p></caption><graphic xmlns:xlink="http://www.w3.org/1999/xlink" xlink:href="zookeys-1184-327_article-109476__-g002.jpg" position="float" orientation="portrait" xlink:type="simple" id="oo_941484.jpg"><uri content-type="original_file" xlink:type="simple">https://binary.pensoft.net/fig/941484</uri></graphic></fig></tp:treatment-sec><tp:treatment-sec><!--Section generated to contain objects referenced in tp:taxon-treatment.--><fig id="F13" position="float" orientation="portrait"><object-id xmlns:xlink="http://www.w3.org/1999/xlink" content-type="doi" xlink:type="simple">10.3897/zookeys.1184.109476.figure15</object-id><object-id xmlns:xlink="http://www.w3.org/1999/xlink" content-type="arpha" xlink:type="simple">F817C621-D735-54FE-BB24-AAADBB928B78</object-id><label>Figure 15.</label><caption><p><italic><tp:taxon-name><tp:taxon-name-part taxon-name-part-type="genus" reg="Psyllaephagus">Psyllaephagus</tp:taxon-name-part><tp:taxon-name-part taxon-name-part-type="species" reg="ogazae">ogazae</tp:taxon-name-part></tp:taxon-name></italic> ♀ <bold>A</bold> antenna <bold>B</bold> mandible <bold>C</bold> fore wing <bold>D</bold> mesonotum <bold>E</bold> fore leg <bold>F</bold> mid leg <bold>G</bold> hind leg <bold>H</bold> ovipositor.</p></caption><graphic xmlns:xlink="http://www.w3.org/1999/xlink" xlink:href="zookeys-1184-327_article-109476__-g013.jpg" position="float" orientation="portrait" xlink:type="simple" id="oo_941495.jpg"><uri content-type="original_file" xlink:type="simple">https://binary.pensoft.net/fig/941495</uri></graphic></fig></tp:treatment-sec><ref-list><ref id="B40"><mixed-citation xmlns:xlink="http://www.w3.org/1999/xlink" xlink:type="simple"><person-group><name name-style="western"><surname>Trjapitzin</surname><given-names>VA</given-names></name></person-group> (<year>1978</year>) <article-title><tp:taxon-name><tp:taxon-name-part taxon-name-part-type="order">Hymenoptera</tp:taxon-name-part></tp:taxon-name> II. <tp:taxon-name><tp:taxon-name-part taxon-name-part-type="superfamily">Chalcidoidea</tp:taxon-name-part></tp:taxon-name> 7. <tp:taxon-name><tp:taxon-name-part taxon-name-part-type="family">Encyrtidae</tp:taxon-name-part></tp:taxon-name>.</article-title><source>Opredeliteli Nasekomykh Evropeyskoy Chasti SSR</source><volume>3</volume>: <fpage>236</fpage>–<lpage>328</lpage>.</mixed-citation></ref><ref id="B26"><mixed-citation xmlns:xlink="http://www.w3.org/1999/xlink" xlink:type="simple"><person-group><name name-style="western"><surname>Noyes</surname><given-names>JS</given-names></name><name name-style="western"><surname>Hayat</surname><given-names>M</given-names></name></person-group> (<year>1984</year>) <article-title>A review of the genera of Indo-Pacific <tp:taxon-name><tp:taxon-name-part taxon-name-part-type="family">Encyrtidae</tp:taxon-name-part></tp:taxon-name> (<tp:taxon-name><tp:taxon-name-part taxon-name-part-type="order">Hymenoptera</tp:taxon-name-part></tp:taxon-name>: <tp:taxon-name><tp:taxon-name-part taxon-name-part-type="superfamily">Chalcidoidea</tp:taxon-name-part></tp:taxon-name>). Bulletin of the British Museum (Natural History).</article-title><source>Historical Series</source><volume>48</volume>: <fpage>131</fpage>–<lpage>395</lpage>. [Natural History Entomology]</mixed-citation></ref><ref id="B6"><mixed-citation xmlns:xlink="http://www.w3.org/1999/xlink" xlink:type="simple"><person-group><name name-style="western"><surname>Dahms</surname><given-names>EC</given-names></name><name name-style="western"><surname>Gordh</surname><given-names>G</given-names></name></person-group> (<year>1997</year>) <article-title>A review of the genera of Australian <tp:taxon-name><tp:taxon-name-part taxon-name-part-type="family">Encyrtidae</tp:taxon-name-part></tp:taxon-name> (<tp:taxon-name><tp:taxon-name-part taxon-name-part-type="order">Hymenoptera</tp:taxon-name-part></tp:taxon-name>: <tp:taxon-name><tp:taxon-name-part taxon-name-part-type="superfamily">Chalcidoidea</tp:taxon-name-part></tp:taxon-name>) described from Australia by A.A. Girault with a checklist of included species.</article-title><source>Memoirs on Entomology International</source><volume>9</volume>: <fpage>1</fpage>–<lpage>518</lpage>.</mixed-citation></ref><ref id="B37"><mixed-citation xmlns:xlink="http://www.w3.org/1999/xlink" xlink:type="simple"><person-group><name name-style="western"><surname>Trjapitzin</surname><given-names>VA</given-names></name></person-group> (<year>1967</year>) Encyrtids (<tp:taxon-name><tp:taxon-name-part taxon-name-part-type="order">Hymenoptera</tp:taxon-name-part></tp:taxon-name>, <tp:taxon-name><tp:taxon-name-part taxon-name-part-type="family">Encyrtidae</tp:taxon-name-part></tp:taxon-name>) of the maritime territory. Trudy Zoologicheskogo Instituta. Akademiya Nauk SSSR Leningrad 41: 192.</mixed-citation></ref><ref id="B33"><mixed-citation xmlns:xlink="http://www.w3.org/1999/xlink" xlink:type="simple"><person-group><name name-style="western"><surname>Tachikawa</surname><given-names>T</given-names></name></person-group> (<year>1981</year>) <article-title>Hosts of encyrtid genera in the World (<tp:taxon-name><tp:taxon-name-part taxon-name-part-type="order">Hymenoptera</tp:taxon-name-part></tp:taxon-name>: <tp:taxon-name><tp:taxon-name-part taxon-name-part-type="superfamily">Chalcidoidea</tp:taxon-name-part></tp:taxon-name>).</article-title><source>Memoirs of the College of Agriculture, Ehime University</source><volume>25</volume>(<issue>2</issue>): <fpage>85</fpage>–<lpage>110</lpage>.</mixed-citation></ref><ref id="B9"><mixed-citation xmlns:xlink="http://www.w3.org/1999/xlink" xlink:type="simple"><person-group><name name-style="western"><surname>Graham</surname><given-names>MWR</given-names></name></person-group> (<year>1969</year>) <article-title>Synonymic and descriptive notes on European <tp:taxon-name><tp:taxon-name-part taxon-name-part-type="family">Encyrtidae</tp:taxon-name-part></tp:taxon-name> (Hym; <tp:taxon-name><tp:taxon-name-part taxon-name-part-type="superfamily">Chalcidoidea</tp:taxon-name-part></tp:taxon-name>).</article-title><source>Polskie Pismo Entomologiczne</source><volume>39</volume>: <fpage>211</fpage>–<lpage>319</lpage>.</mixed-citation></ref><ref id="B22"><mixed-citation xmlns:xlink="http://www.w3.org/1999/xlink" xlink:type="simple"><person-group><name name-style="western"><surname>Noyes</surname><given-names>JS</given-names></name></person-group> (<year>1979</year>) <article-title>The West Indian species of <tp:taxon-name><tp:taxon-name-part taxon-name-part-type="family">Encyrtidae</tp:taxon-name-part></tp:taxon-name> described by L. D. [sic] Howard, 1894 and 1897 (<tp:taxon-name><tp:taxon-name-part taxon-name-part-type="order">Hymenoptera</tp:taxon-name-part></tp:taxon-name>, <tp:taxon-name><tp:taxon-name-part taxon-name-part-type="superfamily">Chalcidoidea</tp:taxon-name-part></tp:taxon-name>).</article-title><source>Systematic Entomology</source><volume>4</volume>(<issue>2</issue>): <fpage>153</fpage>. <ext-link xlink:href="10.1111/j.1365-3113.1979.tb00630.x" ext-link-type="doi" xlink:type="simple">https://doi.org/10.1111/j.1365-3113.1979.tb00630.x</ext-link></mixed-citation></ref><ref id="B41"><mixed-citation xmlns:xlink="http://www.w3.org/1999/xlink" xlink:type="simple"><person-group><name name-style="western"><surname>Trjapitzin</surname><given-names>VA</given-names></name><name name-style="western"><surname>Gordh</surname><given-names>G</given-names></name></person-group> (<year>1978</year>) <article-title>Review of genera of Nearctic <tp:taxon-name><tp:taxon-name-part taxon-name-part-type="family">Encyrtidae</tp:taxon-name-part></tp:taxon-name> (<tp:taxon-name><tp:taxon-name-part taxon-name-part-type="order">Hymenoptera</tp:taxon-name-part></tp:taxon-name>, <tp:taxon-name><tp:taxon-name-part taxon-name-part-type="superfamily">Chalcidoidea</tp:taxon-name-part></tp:taxon-name>). II.</article-title><source>Entomologicheskoe Obozrenie</source><volume>57</volume>(<issue>3</issue>): <fpage>636</fpage>–<lpage>653</lpage>.</mixed-citation></ref><ref id="B44"><mixed-citation xmlns:xlink="http://www.w3.org/1999/xlink" xlink:type="simple"><person-group><name name-style="western"><surname>Trjapitzin</surname><given-names>VA</given-names></name></person-group> (<year>1989</year>) <article-title>Parasitic <tp:taxon-name><tp:taxon-name-part taxon-name-part-type="order">Hymenoptera</tp:taxon-name-part></tp:taxon-name> of the Fam. <tp:taxon-name><tp:taxon-name-part taxon-name-part-type="family">Encyrtidae</tp:taxon-name-part></tp:taxon-name> of Palaearctics.</article-title><source>Opredeliteli po Faune SSSR</source><volume>158</volume>: <fpage>1</fpage>–<lpage>489</lpage>.</mixed-citation></ref><ref id="B25"><mixed-citation xmlns:xlink="http://www.w3.org/1999/xlink" xlink:type="simple"><person-group><name name-style="western"><surname>Noyes</surname><given-names>JS</given-names></name><name name-style="western"><surname>Hanson</surname><given-names>P</given-names></name></person-group> (<year>1996</year>) <article-title><tp:taxon-name><tp:taxon-name-part taxon-name-part-type="family">Encyrtidae</tp:taxon-name-part></tp:taxon-name> (<tp:taxon-name><tp:taxon-name-part taxon-name-part-type="order">Hymenoptera</tp:taxon-name-part></tp:taxon-name>: <tp:taxon-name><tp:taxon-name-part taxon-name-part-type="superfamily">Chalcidoidea</tp:taxon-name-part></tp:taxon-name>) of Costa Rica: the genera and species associated with jumping plant-lice (<tp:taxon-name><tp:taxon-name-part taxon-name-part-type="suborder">Homoptera</tp:taxon-name-part></tp:taxon-name>: <tp:taxon-name><tp:taxon-name-part taxon-name-part-type="superfamily">Psylloidea</tp:taxon-name-part></tp:taxon-name>). Bulletin of the British Museum (Natural History).</article-title><source>Historical Series</source><volume>65</volume>(<issue>2</issue>): <fpage>105</fpage>–<lpage>164</lpage>. [Natural History]</mixed-citation></ref><ref id="B19"><mixed-citation xmlns:xlink="http://www.w3.org/1999/xlink" xlink:type="simple"><person-group><name name-style="western"><surname>Myartseva</surname><given-names>SN</given-names></name></person-group> (<year>1980</year>) <article-title>A contribution to the fauna of encyrtids (<tp:taxon-name><tp:taxon-name-part taxon-name-part-type="order">Hymenoptera</tp:taxon-name-part></tp:taxon-name>, <tp:taxon-name><tp:taxon-name-part taxon-name-part-type="family">Encyrtidae</tp:taxon-name-part></tp:taxon-name>) of southern Turkmenia.</article-title><source>Izvestiya Akademii Nauk Turkmenskoi SSR</source><volume>1</volume>: <fpage>47</fpage>–<lpage>54</lpage>.</mixed-citation></ref><ref id="B21"><mixed-citation xmlns:xlink="http://www.w3.org/1999/xlink" xlink:type="simple"><person-group><name name-style="western"><surname>Myartseva</surname><given-names>SN</given-names></name></person-group> (<year>1984</year>) <source>Parasitic <tp:taxon-name><tp:taxon-name-part taxon-name-part-type="order">Hymenoptera</tp:taxon-name-part></tp:taxon-name> of the family <tp:taxon-name><tp:taxon-name-part taxon-name-part-type="family">Encyrtidae</tp:taxon-name-part></tp:taxon-name> (<tp:taxon-name><tp:taxon-name-part taxon-name-part-type="order">Hymenoptera</tp:taxon-name-part></tp:taxon-name>, <tp:taxon-name><tp:taxon-name-part taxon-name-part-type="superfamily">Chalcidoidea</tp:taxon-name-part></tp:taxon-name>) of Turkmenistan and adjacent region of central Asia.</source><publisher-name>Akademiya Nauk Turkmenskoy SSR Institut Zoologii</publisher-name>, <publisher-loc>Ashkhabad</publisher-loc>, <size units="page">302 pp</size>.</mixed-citation></ref><ref id="B50"><mixed-citation xmlns:xlink="http://www.w3.org/1999/xlink" xlink:type="simple"><person-group><name name-style="western"><surname>Zhang</surname><given-names>YZ</given-names></name><name name-style="western"><surname>Huang</surname><given-names>DW</given-names></name></person-group> (<year>2004</year>) <source>A review and an illustrated key to genera of <tp:taxon-name><tp:taxon-name-part taxon-name-part-type="family">Encyrtidae</tp:taxon-name-part></tp:taxon-name> (<tp:taxon-name><tp:taxon-name-part taxon-name-part-type="order">Hymenoptera</tp:taxon-name-part></tp:taxon-name>: <tp:taxon-name><tp:taxon-name-part taxon-name-part-type="superfamily">Chalcidoidea</tp:taxon-name-part></tp:taxon-name>) from China.</source><publisher-name>Science Press</publisher-name>, <publisher-loc>Beijing</publisher-loc>, <size units="page">166 pp</size>.</mixed-citation></ref><ref id="B15"><mixed-citation xmlns:xlink="http://www.w3.org/1999/xlink" xlink:type="simple"><person-group><name name-style="western"><surname>Japoshvili</surname><given-names>G</given-names></name><name name-style="western"><surname>Higashiura</surname><given-names>Y</given-names></name><name name-style="western"><surname>Kamitani</surname><given-names>S</given-names></name></person-group> (<year>2016</year>) <article-title>A review of Japanese <tp:taxon-name><tp:taxon-name-part taxon-name-part-type="family">Encyrtidae</tp:taxon-name-part></tp:taxon-name> (<tp:taxon-name><tp:taxon-name-part taxon-name-part-type="order">Hymenoptera</tp:taxon-name-part></tp:taxon-name>), with descriptions of new species, new records and comments on the types described by Japanese authors.</article-title><source>Acta Entomologica Musei Nationalis Pragae</source><volume>56</volume>(<issue>1</issue>): <fpage>345</fpage>–<lpage>401</lpage>. <ext-link xlink:href="10.31610/zsr/2005.14.1.135" ext-link-type="doi" xlink:type="simple">https://doi.org/10.31610/zsr/2005.14.1.135</ext-link></mixed-citation></ref></ref-list></tp:taxon-treatment>
