# Supplementary material for: ﻿A taxonomic study of Psyllaephagus Ashmead (Hymenoptera, Encyrtidae) from China
Source: Zookeys. 2023 Nov 23;1184:327–59. doi: 10.3897/zookeys.1184.109476 (PMC10690798; doi:10.3897/zookeys.1184.109476)
Supplement: XML Treatment for Psyllaephagus arenarius [file zookeys.1184.109476-treatment2.xml]

<!DOCTYPE tp:taxon-treatment
  PUBLIC "-//TaxonX//DTD Taxonomic Treatment Publishing DTD v0 20100105//EN" "tax-treatment-NSO.dtd">
<tp:taxon-treatment xmlns:tp="http://www.plazi.org/taxpub"><tp:treatment-meta><kwd-group><label>Taxon classification</label><kwd>
              <named-content content-type="kingdom">Animalia</named-content>
            </kwd><kwd>
              <named-content content-type="order">Hymenoptera</named-content>
            </kwd><kwd>
              <named-content content-type="family">Encyrtidae</named-content>
            </kwd></kwd-group><mixed-citation publication-type="journal"><person-group><name><surname>Zou</surname><given-names>Boyu</given-names></name><name><surname>Hu</surname><given-names>Hongying</given-names></name><name><surname>Zhang</surname><given-names>Lanwei</given-names></name><name><surname>Zhang</surname><given-names>Yanzhou</given-names></name></person-group><article-title>﻿A taxonomic study of <italic><tp:taxon-name><tp:taxon-name-part taxon-name-part-type="genus" reg="Psyllaephagus">Psyllaephagus</tp:taxon-name-part></tp:taxon-name></italic> Ashmead (<tp:taxon-name><tp:taxon-name-part taxon-name-part-type="order">Hymenoptera</tp:taxon-name-part></tp:taxon-name>, <tp:taxon-name><tp:taxon-name-part taxon-name-part-type="family">Encyrtidae</tp:taxon-name-part></tp:taxon-name>) from China</article-title><source>Zookeys</source><day>23</day><month>11</month><year>2023</year><volume>1184</volume><fpage>327</fpage><lpage>359</lpage><pub-id pub-id-type="doi">10.3897/zookeys.1184.109476</pub-id></mixed-citation></tp:treatment-meta><tp:nomenclature><label>﻿</label><tp:taxon-name>
            <object-id xmlns:xlink="http://www.w3.org/1999/xlink" content-type="arpha" xlink:type="simple">AD8FFCEB-7E58-55B2-A877-FC81CC0E4571</object-id>
            <tp:taxon-name-part taxon-name-part-type="genus" reg="Psyllaephagus">Psyllaephagus</tp:taxon-name-part>
            <tp:taxon-name-part taxon-name-part-type="species" reg="arenarius">arenarius</tp:taxon-name-part>
          </tp:taxon-name><tp:taxon-authority>Trjapitzin, 1967</tp:taxon-authority><xref ref-type="fig" rid="F1">Fig. 1</xref><tp:nomenclature-citation-list><tp:nomenclature-citation><tp:taxon-name>
                <tp:taxon-name-part taxon-name-part-type="genus" reg="Psyllaephagus">Psyllaephagus</tp:taxon-name-part>
                <tp:taxon-name-part taxon-name-part-type="species" reg="arenarius">arenarius</tp:taxon-name-part>
              </tp:taxon-name><comment>Trjapitzin, 1967: 192. Holotype ♀, Russia (<named-content xmlns:xlink="http://www.w3.org/1999/xlink" content-type="dwc:institutional_code" xlink:title="Zoological Institute, St Petersburg" xlink:href="http://grbio.org/institution/zoological-institute-russian-academy-sciences" xlink:type="simple">ZISP</named-content>), not examined.</comment></tp:nomenclature-citation><tp:nomenclature-citation><tp:taxon-name>
                <tp:taxon-name-part taxon-name-part-type="genus" reg="Psyllaephagus">Psyllaephagus</tp:taxon-name-part>
                <tp:taxon-name-part taxon-name-part-type="species" reg="arenarius">arenarius</tp:taxon-name-part>
              </tp:taxon-name><comment>Trjapitzin, 1968: 96–97, 1978: 301, 1981: 14–16; 1989: 256; <xref ref-type="bibr" rid="B51">Zhang et al. 2017</xref>: 842–846.</comment></tp:nomenclature-citation></tp:nomenclature-citation-list></tp:nomenclature><tp:treatment-sec sec-type="material" id="SECID0EUSAE"><title>Material examined.</title><p>China – <bold>Ningxia</bold> • 13♀♀, 12♂♂, Zhongwei, 09.Jul.2016, leg. PX Wu, ex. <italic><tp:taxon-name><tp:taxon-name-part taxon-name-part-type="genus" reg="Bactericera">Bactericera</tp:taxon-name-part><tp:taxon-name-part taxon-name-part-type="species" reg="gobica">gobica</tp:taxon-name-part></tp:taxon-name></italic> on <italic><tp:taxon-name><tp:taxon-name-part taxon-name-part-type="genus" reg="Lycium">Lycium</tp:taxon-name-part><tp:taxon-name-part taxon-name-part-type="species" reg="barbarum">barbarum</tp:taxon-name-part></tp:taxon-name></italic>; Zhonwei, 17.Aug.2016, PX Wu leg., ex. <italic><tp:taxon-name><tp:taxon-name-part taxon-name-part-type="genus" reg="Bactericera">Bactericera</tp:taxon-name-part><tp:taxon-name-part taxon-name-part-type="species" reg="gobica">gobica</tp:taxon-name-part></tp:taxon-name></italic> on <italic><tp:taxon-name><tp:taxon-name-part taxon-name-part-type="genus" reg="Lycium">Lycium</tp:taxon-name-part><tp:taxon-name-part taxon-name-part-type="species" reg="barbarum">barbarum</tp:taxon-name-part></tp:taxon-name></italic>; 22♀♀, 37♂♂, 11♀♀, Jixian, 17.Apr.2017, leg. X Zhang; <bold>Shandong</bold> • 10♀♀, 3♂♂, Junan, 11.Jun.2018, leg. YZ Zhang.</p></tp:treatment-sec><tp:treatment-sec sec-type="diagnosis" id="SECID0EKUAE"><title>Diagnosis.</title><p>Female. Body length ~ 1.3 mm; mid and hind coxae dark brown, basal ~ 2/3 of hind femur dark brown; <abbrev xmlns:xlink="http://www.w3.org/1999/xlink" xlink:title="1 funicular segments" id="ABBRID0EQUAE" xlink:type="simple">F1</abbrev>–F5 usually a little longer than wide, <abbrev xmlns:xlink="http://www.w3.org/1999/xlink" xlink:title="6 funicular segments" id="ABBRID0EUUAE" xlink:type="simple">F6</abbrev> quadrate (Fig. <xref ref-type="fig" rid="F1">1A</xref>); ovipositor not or hardly exserted (Fig. <xref ref-type="fig" rid="F1">1H</xref>), <abbrev xmlns:xlink="http://www.w3.org/1999/xlink" xlink:title="length of ovipositor" id="ABBRID0EAVAE" xlink:type="simple">OL</abbrev> ~ 1.1× as long as <abbrev xmlns:xlink="http://www.w3.org/1999/xlink" xlink:title="mid tibia length" id="ABBRID0EEVAE" xlink:type="simple">MT</abbrev>.</p></tp:treatment-sec><tp:treatment-sec sec-type="description" id="SECID0EIVAE"><title>Description.</title><p><bold>Female. <italic>Body</italic></bold> length 1.2–1.6 mm. Frontovertex and scrobe with blue-violet sheen; mesoscutum, axillae metallic green; scutellum with a golden-green sheen; metasoma with metallic green sheen; scape and pedicel dark brown, but apex of 1/5 scape and 1/3 pedicel paler; funicle and clava yellowish brown (Fig. <xref ref-type="fig" rid="F1">1A</xref>); tegula pale yellow, except apex dark brown; legs yellow, except basal 1/4 of fore coxa brown, mid and hind coxae dark brown, basal 2/3 of hind femur dark brown (Fig. <xref ref-type="fig" rid="F1">1E–G</xref>); wings hyaline, venation brown (Fig. <xref ref-type="fig" rid="F1">1B</xref>).</p><p><bold><italic>Head</italic></bold> with reticulate sculpture; <abbrev xmlns:xlink="http://www.w3.org/1999/xlink" xlink:title="maximum head width" id="ABBRID0EFWAE" xlink:type="simple">HW</abbrev> 2.1× <abbrev xmlns:xlink="http://www.w3.org/1999/xlink" xlink:title="minimum head length" id="ABBRID0EJWAE" xlink:type="simple">HL</abbrev> in dorsal view, and ~ 3.0× <abbrev xmlns:xlink="http://www.w3.org/1999/xlink" xlink:title="the width of the frontovertex" id="ABBRID0ENWAE" xlink:type="simple">FV</abbrev>; ocelli form acute angle of slightly &lt; 90°; OCL ~ 1.7× diameter of posterior ocellus; <abbrev xmlns:xlink="http://www.w3.org/1999/xlink" xlink:title="the minimum distance between the eye margin and the nearest posterior ocellus" id="ABBRID0ERWAE" xlink:type="simple">OOL</abbrev> ~ 1.0× diameter of posterior ocellus; <abbrev xmlns:xlink="http://www.w3.org/1999/xlink" xlink:title="the minimum distance between the posterior ocelli" id="ABBRID0EVWAE" xlink:type="simple">POL</abbrev> ~ 2.7× diameter of posterior ocellus; mandible with one tooth and a broad truncation (Fig. <xref ref-type="fig" rid="F1">1C</xref>); upper margin of torulus below level of lower eye margin; antenna with scape ~ 4× as long as wide; pedicel ~ 1.9× as long as wide; <abbrev xmlns:xlink="http://www.w3.org/1999/xlink" xlink:title="1 funicular segments" id="ABBRID0E4WAE" xlink:type="simple">F1</abbrev>–F5 longer than broad, <abbrev xmlns:xlink="http://www.w3.org/1999/xlink" xlink:title="6 funicular segments" id="ABBRID0EBXAE" xlink:type="simple">F6</abbrev> subquadrate; clava 3-segmented, as long as F4–<abbrev xmlns:xlink="http://www.w3.org/1999/xlink" xlink:title="6 funicular segments" id="ABBRID0EFXAE" xlink:type="simple">F6</abbrev> combined, nearly 2.2× as long as wide with apex rounded. Relative measurements: <abbrev xmlns:xlink="http://www.w3.org/1999/xlink" xlink:title="maximum head width" id="ABBRID0EJXAE" xlink:type="simple">HW</abbrev> 22; <abbrev xmlns:xlink="http://www.w3.org/1999/xlink" xlink:title="minimum head length" id="ABBRID0ENXAE" xlink:type="simple">HL</abbrev> 10.4; <abbrev xmlns:xlink="http://www.w3.org/1999/xlink" xlink:title="the width of the frontovertex" id="ABBRID0ERXAE" xlink:type="simple">FV</abbrev> 7.3; <abbrev xmlns:xlink="http://www.w3.org/1999/xlink" xlink:title="the minimum distance between the eye margin and the nearest posterior ocellus" id="ABBRID0EVXAE" xlink:type="simple">OOL</abbrev> 2; <abbrev xmlns:xlink="http://www.w3.org/1999/xlink" xlink:title="the minimum distance between the posterior ocelli" id="ABBRID0EZXAE" xlink:type="simple">POL</abbrev> 5.4; OCL 3.4; <abbrev xmlns:xlink="http://www.w3.org/1999/xlink" xlink:title="maximum width of the scape" id="ABBRID0E4XAE" xlink:type="simple">SW</abbrev> 2.5; <abbrev xmlns:xlink="http://www.w3.org/1999/xlink" xlink:title="the length of the scape" id="ABBRID0EBYAE" xlink:type="simple">SL</abbrev> 10.5.</p><p><bold><italic>Mesoscutum</italic></bold> slightly convex; mesoscutum and scutellum with similar reticulate sculpture to that on frontovertex (Fig. <xref ref-type="fig" rid="F1">1D</xref>); pronotum ~ 0.25× as long as wide; <abbrev xmlns:xlink="http://www.w3.org/1999/xlink" xlink:title="mesoscutum width" id="ABBRID0EQYAE" xlink:type="simple">MSW</abbrev> ~ 1.6× <abbrev xmlns:xlink="http://www.w3.org/1999/xlink" xlink:title="mesoscutum length" id="ABBRID0EUYAE" xlink:type="simple">MSL</abbrev>; scutellum ~ 1.5× as long as wide; fore wing ~ 2.3× as long as wide; marginal vein punctiform; stigmal vein ~ 5.5× as long as wide, <abbrev xmlns:xlink="http://www.w3.org/1999/xlink" xlink:title="stigmal vein length" id="ABBRID0EYYAE" xlink:type="simple">STV</abbrev> ~ 2.5× <abbrev xmlns:xlink="http://www.w3.org/1999/xlink" xlink:title="postmarginal vein length" id="ABBRID0E3YAE" xlink:type="simple">PMV</abbrev>; basal cell almost bare; mid tibial spur ~ 0.7× as long as basitarsus. Relative measurements: FWL 35.5; FWW 19.7.</p><p><bold><italic>Metasoma</italic></bold> ~ 0.8× as long as mesosoma; cercal plates located in the 1/2 basal of metasoma; hypopygium reaching 2/3 of metasoma; ovipositor not exserted (Fig. <xref ref-type="fig" rid="F1">1H</xref>), <abbrev xmlns:xlink="http://www.w3.org/1999/xlink" xlink:title="length of ovipositor" id="ABBRID0ELZAE" xlink:type="simple">OL</abbrev> ~ 5.0× <abbrev xmlns:xlink="http://www.w3.org/1999/xlink" xlink:title="length of third valvula" id="ABBRID0EPZAE" xlink:type="simple">GL</abbrev>, and 1.1× <abbrev xmlns:xlink="http://www.w3.org/1999/xlink" xlink:title="mid tibia length" id="ABBRID0ETZAE" xlink:type="simple">MT</abbrev>.</p><p><bold>Male.</bold> Length 1.0–1.3 mm; generally similar to female except antenna and genitalia. All funicle segments longer than broad and clothed with long setae, usually longer than funicle segments</p></tp:treatment-sec><tp:treatment-sec sec-type="host" id="SECID0E2ZAE"><title>Hosts.</title><p><italic><tp:taxon-name><tp:taxon-name-part taxon-name-part-type="genus" reg="Acaerus">Acaerus</tp:taxon-name-part><tp:taxon-name-part taxon-name-part-type="species" reg="turkestanicus">turkestanicus</tp:taxon-name-part></tp:taxon-name></italic> Low, 1881 (<tp:taxon-name><tp:taxon-name-part taxon-name-part-type="order">Hemiptera</tp:taxon-name-part></tp:taxon-name>: <tp:taxon-name><tp:taxon-name-part taxon-name-part-type="family">Psyllidae</tp:taxon-name-part></tp:taxon-name>), <italic><tp:taxon-name><tp:taxon-name-part taxon-name-part-type="genus" reg="Bactericera">Bactericera</tp:taxon-name-part><tp:taxon-name-part taxon-name-part-type="species" reg="gobica">gobica</tp:taxon-name-part></tp:taxon-name></italic> Loginova, 1972 (<tp:taxon-name><tp:taxon-name-part taxon-name-part-type="order">Hemiptera</tp:taxon-name-part></tp:taxon-name>: <tp:taxon-name><tp:taxon-name-part taxon-name-part-type="family">Triozidae</tp:taxon-name-part></tp:taxon-name>).</p></tp:treatment-sec><tp:treatment-sec sec-type="distribution" id="SECID0EL2AE"><title>Distribution.</title><p>China (Ningxia, Shandong, Tianjin); other countries: Russia (Tajikistan).</p></tp:treatment-sec><tp:treatment-sec sec-type="comments" id="SECID0EQ2AE"><title>Comments.</title><p>The specimens studied here agree well with the original description of <italic><tp:taxon-name><tp:taxon-name-part taxon-name-part-type="genus" reg="Psyllaephagus">P.</tp:taxon-name-part><tp:taxon-name-part taxon-name-part-type="species" reg="arenarius">arenarius</tp:taxon-name-part></tp:taxon-name></italic>, except the length of clava is slightly shorter than F3–<abbrev xmlns:xlink="http://www.w3.org/1999/xlink" xlink:title="6 funicular segments" id="ABBRID0EB3AE" xlink:type="simple">F6</abbrev> combined; in the original description, the clava is approximately as long as F3–<abbrev xmlns:xlink="http://www.w3.org/1999/xlink" xlink:title="6 funicular segments" id="ABBRID0EF3AE" xlink:type="simple">F6</abbrev> combined.</p></tp:treatment-sec><tp:treatment-sec><!--Section generated to contain objects referenced in tp:taxon-treatment.--><fig id="F1" position="float" orientation="portrait"><object-id xmlns:xlink="http://www.w3.org/1999/xlink" content-type="doi" xlink:type="simple">10.3897/zookeys.1184.109476.figure1</object-id><object-id xmlns:xlink="http://www.w3.org/1999/xlink" content-type="arpha" xlink:type="simple">1026575C-1141-5A44-87EE-735227DE1954</object-id><label>Figure 1.</label><caption><p><italic><tp:taxon-name><tp:taxon-name-part taxon-name-part-type="genus" reg="Psyllaephagus">Psyllaephagus</tp:taxon-name-part><tp:taxon-name-part taxon-name-part-type="species" reg="arenarius">arenarius</tp:taxon-name-part></tp:taxon-name></italic> ♀ <bold>A</bold> antenna <bold>B</bold> mandible <bold>C</bold> fore wing <bold>D</bold> mesonotum <bold>E</bold> fore leg <bold>F</bold> mid leg <bold>G</bold> hind leg <bold>H</bold> ovipositor.</p></caption><graphic xmlns:xlink="http://www.w3.org/1999/xlink" xlink:href="zookeys-1184-327_article-109476__-g001.jpg" position="float" orientation="portrait" xlink:type="simple" id="oo_941483.jpg"><uri content-type="original_file" xlink:type="simple">https://binary.pensoft.net/fig/941483</uri></graphic></fig></tp:treatment-sec><ref-list><ref id="B51"><mixed-citation xmlns:xlink="http://www.w3.org/1999/xlink" xlink:type="simple"><person-group><name name-style="western"><surname>Zhang</surname><given-names>X</given-names></name><name name-style="western"><surname>Wu</surname><given-names>PC</given-names></name><name name-style="western"><surname>Ma</surname><given-names>BX</given-names></name><name name-style="western"><surname>Zhang</surname><given-names>YZ</given-names></name></person-group> (<year>2017</year>) <article-title><italic><tp:taxon-name><tp:taxon-name-part taxon-name-part-type="genus">Psyllaephagus</tp:taxon-name-part><tp:taxon-name-part taxon-name-part-type="species">arenarius</tp:taxon-name-part></tp:taxon-name></italic> (<tp:taxon-name><tp:taxon-name-part taxon-name-part-type="order">Hymenoptera</tp:taxon-name-part></tp:taxon-name>: <tp:taxon-name><tp:taxon-name-part taxon-name-part-type="family">Encyrtidae</tp:taxon-name-part></tp:taxon-name>), a newly recorded parasitoid of <italic><tp:taxon-name><tp:taxon-name-part taxon-name-part-type="genus">Bactericera</tp:taxon-name-part><tp:taxon-name-part taxon-name-part-type="species">gobica</tp:taxon-name-part></tp:taxon-name></italic> (<tp:taxon-name><tp:taxon-name-part taxon-name-part-type="order">Hemiptera</tp:taxon-name-part></tp:taxon-name>:<tp:taxon-name><tp:taxon-name-part taxon-name-part-type="family">Psyllidae</tp:taxon-name-part></tp:taxon-name>) in China.</article-title><source>Acta Entomologica Sinica</source><volume>60</volume>(<issue>07</issue>): <fpage>842</fpage>–<lpage>846</lpage>.</mixed-citation></ref></ref-list></tp:taxon-treatment>
