# Supplementary material for: ﻿A taxonomic study of Psyllaephagus Ashmead (Hymenoptera, Encyrtidae) from China
Source: Zookeys. 2023 Nov 23;1184:327–59. doi: 10.3897/zookeys.1184.109476 (PMC10690798; doi:10.3897/zookeys.1184.109476)
Supplement: XML Treatment for Psyllaephagus clavus [file zookeys.1184.109476-treatment4.xml]

<!DOCTYPE tp:taxon-treatment
  PUBLIC "-//TaxonX//DTD Taxonomic Treatment Publishing DTD v0 20100105//EN" "tax-treatment-NSO.dtd">
<tp:taxon-treatment xmlns:tp="http://www.plazi.org/taxpub"><tp:treatment-meta><kwd-group><label>Taxon classification</label><kwd>
              <named-content content-type="kingdom">Animalia</named-content>
            </kwd><kwd>
              <named-content content-type="order">Hymenoptera</named-content>
            </kwd><kwd>
              <named-content content-type="family">Encyrtidae</named-content>
            </kwd></kwd-group><mixed-citation publication-type="journal"><person-group><name><surname>Zou</surname><given-names>Boyu</given-names></name><name><surname>Hu</surname><given-names>Hongying</given-names></name><name><surname>Zhang</surname><given-names>Lanwei</given-names></name><name><surname>Zhang</surname><given-names>Yanzhou</given-names></name></person-group><article-title>﻿A taxonomic study of <italic><tp:taxon-name><tp:taxon-name-part taxon-name-part-type="genus" reg="Psyllaephagus">Psyllaephagus</tp:taxon-name-part></tp:taxon-name></italic> Ashmead (<tp:taxon-name><tp:taxon-name-part taxon-name-part-type="order">Hymenoptera</tp:taxon-name-part></tp:taxon-name>, <tp:taxon-name><tp:taxon-name-part taxon-name-part-type="family">Encyrtidae</tp:taxon-name-part></tp:taxon-name>) from China</article-title><source>Zookeys</source><day>23</day><month>11</month><year>2023</year><volume>1184</volume><fpage>327</fpage><lpage>359</lpage><pub-id pub-id-type="doi">10.3897/zookeys.1184.109476</pub-id></mixed-citation></tp:treatment-meta><tp:nomenclature><label>﻿</label><tp:taxon-name>
            <object-id xmlns:xlink="http://www.w3.org/1999/xlink" content-type="arpha" xlink:type="simple">3AC9F5E0-E99E-52EA-9AA2-7757829612A7</object-id>
            <tp:taxon-name-part taxon-name-part-type="genus" reg="Psyllaephagus">Psyllaephagus</tp:taxon-name-part>
            <tp:taxon-name-part taxon-name-part-type="species" reg="clavus">clavus</tp:taxon-name-part>
            <object-id xmlns:xlink="http://www.w3.org/1999/xlink" content-type="zoobank" xlink:type="simple">https://zoobank.org/DC2C6224-5426-4FCF-8620-46CFC916A97C</object-id>
          </tp:taxon-name><tp:taxon-authority>Zou &amp; Zhang</tp:taxon-authority><tp:taxon-status xmlns:xlink="http://www.w3.org/1999/xlink" xlink:type="simple">sp. nov.</tp:taxon-status><xref ref-type="fig" rid="F3">Fig. 3</xref><tp:nomenclature-citation-list><tp:nomenclature-citation><tp:taxon-name>
                <tp:taxon-name-part taxon-name-part-type="genus" reg="Psyllaeohagus">Psyllaeohagus</tp:taxon-name-part>
                <tp:taxon-name-part taxon-name-part-type="species" reg="nartshukae">nartshukae</tp:taxon-name-part>
              </tp:taxon-name><comment>Trjapitzin: <xref ref-type="bibr" rid="B35">Tang et al. 2016</xref>: 72–73 (misidentification).</comment></tp:nomenclature-citation></tp:nomenclature-citation-list></tp:nomenclature><tp:treatment-sec sec-type="type material" id="SECID0EOFAG"><title>Type material.</title><p><bold><italic>Holotype</italic></bold> ♀ [on slide], China –<bold>Xinjiang</bold>, Shihezi, 21.Aug.2012, by sweeping, leg. HY Hu group (deposited in <named-content xmlns:xlink="http://www.w3.org/1999/xlink" content-type="dwc:institutional_code" xlink:title="Collection of Life Science and Technology, Xinjiang University" xlink:href="http://grbio.org/institution/xinjiang-university" xlink:type="simple">ICXU</named-content>). <bold><italic>Paratypes</italic></bold> 4♀♀, same data as holotype.</p></tp:treatment-sec><tp:treatment-sec sec-type="diagnosis" id="SECID0ECGAG"><title>Diagnosis.</title><p>Female. Body length ~ 1.0 mm; all coxae dark brown, but apical ~ 1/3 of fore coxa yellow; femora marked with dark brown (Fig. <xref ref-type="fig" rid="F3">3D–F</xref>); all funicular segments transverse; clava longer than F3–<abbrev xmlns:xlink="http://www.w3.org/1999/xlink" xlink:title="6 funicular segments" id="ABBRID0EMGAG" xlink:type="simple">F6</abbrev> combined (Fig. <xref ref-type="fig" rid="F3">3A</xref>); sculpture on scutellum deeper than that on mesoscutum (Fig. <xref ref-type="fig" rid="F3">3C</xref>); ovipositor not exserted (Fig. <xref ref-type="fig" rid="F3">3G</xref>), <abbrev xmlns:xlink="http://www.w3.org/1999/xlink" xlink:title="length of ovipositor" id="ABBRID0E3GAG" xlink:type="simple">OL</abbrev> ~ 1.5× <abbrev xmlns:xlink="http://www.w3.org/1999/xlink" xlink:title="mid tibia length" id="ABBRID0EAHAG" xlink:type="simple">MT</abbrev>.</p><fig id="F3" position="float" orientation="portrait"><object-id xmlns:xlink="http://www.w3.org/1999/xlink" content-type="doi" xlink:type="simple">10.3897/zookeys.1184.109476.figure3</object-id><object-id xmlns:xlink="http://www.w3.org/1999/xlink" content-type="arpha" xlink:type="simple">F449A814-AF3C-5385-A361-A2DE4C2A633A</object-id><label>Figure 3.</label><caption><p><italic><tp:taxon-name><tp:taxon-name-part taxon-name-part-type="genus" reg="Psyllaephagus">Psyllaephagus</tp:taxon-name-part><tp:taxon-name-part taxon-name-part-type="species" reg="clavus">clavus</tp:taxon-name-part></tp:taxon-name></italic> sp. nov. ♀ <bold>A</bold> antenna <bold>B</bold> fore wing <bold>C</bold> mesonotum <bold>D</bold> fore leg <bold>E</bold> mid leg <bold>F</bold> hind leg <bold>G</bold> ovipositor.</p></caption><graphic xmlns:xlink="http://www.w3.org/1999/xlink" xlink:href="zookeys-1184-327_article-109476__-g003.jpg" position="float" orientation="portrait" xlink:type="simple" id="oo_941485.jpg"><uri content-type="original_file" xlink:type="simple">https://binary.pensoft.net/fig/941485</uri></graphic></fig></tp:treatment-sec><tp:treatment-sec sec-type="description" id="SECID0EKIAG"><title>Description.</title><p><bold>Female. <italic>Body</italic></bold> length ~ 1.0 mm, with metallic green-blue sheen; basal 1/3 of tegula yellow, remainder dark brown; scape and pedicel except apices dark brown, <abbrev xmlns:xlink="http://www.w3.org/1999/xlink" xlink:title="1 funicular segments" id="ABBRID0EUIAG" xlink:type="simple">F1</abbrev>–F4 yellowish brown, F5, <abbrev xmlns:xlink="http://www.w3.org/1999/xlink" xlink:title="6 funicular segments" id="ABBRID0EYIAG" xlink:type="simple">F6</abbrev>, and clava brownish yellow; all coxae dark brown except apex of fore coxa yellow; basal ~ 1/2 of fore femur (Fig. <xref ref-type="fig" rid="F3">3D</xref>), mid femur except apices and hind femur medially dark brown; all tibiae yellow except mid and hind tibiae basally each with a dark brown spot; all tarsi yellow except apices dark brown; wings hyaline, venation brown.</p><p><bold><italic>Head</italic></bold> with reticulate sculpture, <abbrev xmlns:xlink="http://www.w3.org/1999/xlink" xlink:title="maximum head width" id="ABBRID0EHJAG" xlink:type="simple">HW</abbrev> ~ 3× <abbrev xmlns:xlink="http://www.w3.org/1999/xlink" xlink:title="the width of the frontovertex" id="ABBRID0ELJAG" xlink:type="simple">FV</abbrev> width, and ~ 2.9× <abbrev xmlns:xlink="http://www.w3.org/1999/xlink" xlink:title="minimum head length" id="ABBRID0EPJAG" xlink:type="simple">HL</abbrev>; ocelli forming obtuse angle of slightly more than 90°; OCL ~ 1.3× diameter of posterior ocellus; <abbrev xmlns:xlink="http://www.w3.org/1999/xlink" xlink:title="the minimum distance between the eye margin and the nearest posterior ocellus" id="ABBRID0ETJAG" xlink:type="simple">OOL</abbrev> ~ 0.2× diameter of posterior ocellus; <abbrev xmlns:xlink="http://www.w3.org/1999/xlink" xlink:title="the minimum distance between the posterior ocelli" id="ABBRID0EXJAG" xlink:type="simple">POL</abbrev> ~ 3.9× diameter of posterior ocellus; antenna with scape 3.7× as long as wide; pedicel ~ 1.5× as long as wide; <abbrev xmlns:xlink="http://www.w3.org/1999/xlink" xlink:title="1 funicular segments" id="ABBRID0E2JAG" xlink:type="simple">F1</abbrev>–<abbrev xmlns:xlink="http://www.w3.org/1999/xlink" xlink:title="6 funicular segments" id="ABBRID0E6JAG" xlink:type="simple">F6</abbrev> broader than long; clava 3-segmented, ~ 2.0× as long as wide, nearly as long as F2–<abbrev xmlns:xlink="http://www.w3.org/1999/xlink" xlink:title="6 funicular segments" id="ABBRID0EDKAG" xlink:type="simple">F6</abbrev> combined. Relative measurements: <abbrev xmlns:xlink="http://www.w3.org/1999/xlink" xlink:title="maximum head width" id="ABBRID0EHKAG" xlink:type="simple">HW</abbrev> 16; <abbrev xmlns:xlink="http://www.w3.org/1999/xlink" xlink:title="minimum head length" id="ABBRID0ELKAG" xlink:type="simple">HL</abbrev> 5.3; <abbrev xmlns:xlink="http://www.w3.org/1999/xlink" xlink:title="the width of the frontovertex" id="ABBRID0EPKAG" xlink:type="simple">FV</abbrev> 7; OCL 1.7; <abbrev xmlns:xlink="http://www.w3.org/1999/xlink" xlink:title="the minimum distance between the eye margin and the nearest posterior ocellus" id="ABBRID0ETKAG" xlink:type="simple">OOL</abbrev> 0.3; <abbrev xmlns:xlink="http://www.w3.org/1999/xlink" xlink:title="the minimum distance between the posterior ocelli" id="ABBRID0EXKAG" xlink:type="simple">POL</abbrev> 6.2; <abbrev xmlns:xlink="http://www.w3.org/1999/xlink" xlink:title="the length of the scape" id="ABBRID0E2KAG" xlink:type="simple">SL</abbrev> 6.9; <abbrev xmlns:xlink="http://www.w3.org/1999/xlink" xlink:title="maximum width of the scape" id="ABBRID0E6KAG" xlink:type="simple">SW</abbrev> 1.9.</p><p><bold><italic>Mesosoma</italic>.</bold> Scutellum slightly convex; mesoscutum dorsally with reticulate sculpture similar to that on frontovertex; sculpture on scutellum similar but clearly deeper than that on mesoscutum; marginal vein ~ 2.0× as long as wide; postmarginal vein present, ~ 2.6× as long as wide; stigmal vein 4.0× as long as wide, <abbrev xmlns:xlink="http://www.w3.org/1999/xlink" xlink:title="stigmal vein length" id="ABBRID0EKLAG" xlink:type="simple">STV</abbrev> ~ 2.7× <abbrev xmlns:xlink="http://www.w3.org/1999/xlink" xlink:title="postmarginal vein length" id="ABBRID0EOLAG" xlink:type="simple">PMV</abbrev> (Fig. <xref ref-type="fig" rid="F3">3B</xref>); mid tibia spur 0.5× as long as basitarsus. Relative measurements: FWL 33; FWW 19.5.</p><p><bold><italic>Metasoma</italic></bold> obviously shorter than mesosoma; cercal plates located on the apical 2/5 of metasoma, hypopygium reaching ~ 2/3 of metasoma; ovipositor slightly exserted or hidden (Fig. <xref ref-type="fig" rid="F3">3G</xref>); <abbrev xmlns:xlink="http://www.w3.org/1999/xlink" xlink:title="length of ovipositor" id="ABBRID0EBMAG" xlink:type="simple">OL</abbrev> ~ 5.6× <abbrev xmlns:xlink="http://www.w3.org/1999/xlink" xlink:title="length of third valvula" id="ABBRID0EFMAG" xlink:type="simple">GL</abbrev>, and 1.9× <abbrev xmlns:xlink="http://www.w3.org/1999/xlink" xlink:title="mid tibia length" id="ABBRID0EJMAG" xlink:type="simple">MT</abbrev>.</p><p><bold>Male.</bold> Unknown.</p></tp:treatment-sec><tp:treatment-sec sec-type="etymology" id="SECID0ERMAG"><title>Etymology.</title><p>The specific name refers to its enlarged clava.</p></tp:treatment-sec><tp:treatment-sec sec-type="host" id="SECID0EWMAG"><title>Host.</title><p>Unknown.</p></tp:treatment-sec><tp:treatment-sec sec-type="distribution" id="SECID0E2MAG"><title>Distribution.</title><p>China (Xinjiang).</p></tp:treatment-sec><tp:treatment-sec sec-type="comments" id="SECID0EANAG"><title>Comments.</title><p><italic><tp:taxon-name><tp:taxon-name-part taxon-name-part-type="genus" reg="Psyllaephagus">Psyllaephagus</tp:taxon-name-part><tp:taxon-name-part taxon-name-part-type="species" reg="clavus">clavus</tp:taxon-name-part></tp:taxon-name></italic> was erroneously treated as <italic><tp:taxon-name><tp:taxon-name-part taxon-name-part-type="genus" reg="Psyllaeohagus">P.</tp:taxon-name-part><tp:taxon-name-part taxon-name-part-type="species" reg="nartshukae">nartshukae</tp:taxon-name-part></tp:taxon-name></italic> Trjapitzin, 1986 in <xref ref-type="bibr" rid="B35">Tang et al. (2016)</xref>. A detailed study of the morphological characters shows that it is an undescribed species. Using the keys in <xref ref-type="bibr" rid="B44">Trjapitzin (1989)</xref>, it runs to <italic><tp:taxon-name><tp:taxon-name-part taxon-name-part-type="genus" reg="Psyllaeohagus">P.</tp:taxon-name-part><tp:taxon-name-part taxon-name-part-type="species" reg="nartshukae">nartshukae</tp:taxon-name-part></tp:taxon-name></italic> Trjapitzin but can be separated from <italic><tp:taxon-name><tp:taxon-name-part taxon-name-part-type="genus" reg="Psyllaeohagus">P.</tp:taxon-name-part><tp:taxon-name-part taxon-name-part-type="species" reg="nartshukae">nartshukae</tp:taxon-name-part></tp:taxon-name></italic> by <abbrev xmlns:xlink="http://www.w3.org/1999/xlink" xlink:title="1 funicular segments" id="ABBRID0E1OAG" xlink:type="simple">F1</abbrev>–<abbrev xmlns:xlink="http://www.w3.org/1999/xlink" xlink:title="6 funicular segments" id="ABBRID0E5OAG" xlink:type="simple">F6</abbrev> broader than long (in <italic><tp:taxon-name><tp:taxon-name-part taxon-name-part-type="genus" reg="Psyllaeohagus">P.</tp:taxon-name-part><tp:taxon-name-part taxon-name-part-type="species" reg="nartshukae">nartshukae</tp:taxon-name-part></tp:taxon-name></italic>, <abbrev xmlns:xlink="http://www.w3.org/1999/xlink" xlink:title="1 funicular segments" id="ABBRID0ENPAG" xlink:type="simple">F1</abbrev>–F5 longer than broad); clava obviously longer than F3–<abbrev xmlns:xlink="http://www.w3.org/1999/xlink" xlink:title="6 funicular segments" id="ABBRID0ERPAG" xlink:type="simple">F6</abbrev> combined(in <italic><tp:taxon-name><tp:taxon-name-part taxon-name-part-type="genus" reg="Psyllaeohagus">P.</tp:taxon-name-part><tp:taxon-name-part taxon-name-part-type="species" reg="nartshukae">nartshukae</tp:taxon-name-part></tp:taxon-name></italic>, clava slightly shorter than F4–<abbrev xmlns:xlink="http://www.w3.org/1999/xlink" xlink:title="6 funicular segments" id="ABBRID0EAQAG" xlink:type="simple">F6</abbrev> combined, or as long as F4–<abbrev xmlns:xlink="http://www.w3.org/1999/xlink" xlink:title="6 funicular segments" id="ABBRID0EEQAG" xlink:type="simple">F6</abbrev> combined).</p></tp:treatment-sec><ref-list><ref id="B35"><mixed-citation xmlns:xlink="http://www.w3.org/1999/xlink" xlink:type="simple"><person-group><name name-style="western"><surname>Tang</surname><given-names>XL</given-names></name><name name-style="western"><surname>Zhang</surname><given-names>YZ</given-names></name><name name-style="western"><surname>Hu</surname><given-names>HY</given-names></name></person-group> (<year>2016</year>) <article-title>Seven new record species of <italic><tp:taxon-name><tp:taxon-name-part taxon-name-part-type="genus">Psyllaephagus</tp:taxon-name-part></tp:taxon-name></italic> (<tp:taxon-name><tp:taxon-name-part taxon-name-part-type="order">Hymenoptera</tp:taxon-name-part></tp:taxon-name>:<tp:taxon-name><tp:taxon-name-part taxon-name-part-type="family">Encyrtidae</tp:taxon-name-part></tp:taxon-name>) from China.</article-title><source>Entomotaxonomia</source><volume>38</volume>(<issue>1</issue>): <fpage>63</fpage>–<lpage>78</lpage>. <ext-link xlink:href="10.11680/entomotax" ext-link-type="doi" xlink:type="simple">https://doi.org/10.11680/entomotax</ext-link></mixed-citation></ref><ref id="B44"><mixed-citation xmlns:xlink="http://www.w3.org/1999/xlink" xlink:type="simple"><person-group><name name-style="western"><surname>Trjapitzin</surname><given-names>VA</given-names></name></person-group> (<year>1989</year>) <article-title>Parasitic <tp:taxon-name><tp:taxon-name-part taxon-name-part-type="order">Hymenoptera</tp:taxon-name-part></tp:taxon-name> of the Fam. <tp:taxon-name><tp:taxon-name-part taxon-name-part-type="family">Encyrtidae</tp:taxon-name-part></tp:taxon-name> of Palaearctics.</article-title><source>Opredeliteli po Faune SSSR</source><volume>158</volume>: <fpage>1</fpage>–<lpage>489</lpage>.</mixed-citation></ref></ref-list></tp:taxon-treatment>
