# Supplementary material for: ﻿A taxonomic study of Psyllaephagus Ashmead (Hymenoptera, Encyrtidae) from China
Source: Zookeys. 2023 Nov 23;1184:327–59. doi: 10.3897/zookeys.1184.109476 (PMC10690798; doi:10.3897/zookeys.1184.109476)
Supplement: XML Treatment for Psyllaephagus colposceniae [file zookeys.1184.109476-treatment5.xml]

<!DOCTYPE tp:taxon-treatment
  PUBLIC "-//TaxonX//DTD Taxonomic Treatment Publishing DTD v0 20100105//EN" "tax-treatment-NSO.dtd">
<tp:taxon-treatment xmlns:tp="http://www.plazi.org/taxpub"><tp:treatment-meta><kwd-group><label>Taxon classification</label><kwd>
              <named-content content-type="kingdom">Animalia</named-content>
            </kwd><kwd>
              <named-content content-type="order">Hymenoptera</named-content>
            </kwd><kwd>
              <named-content content-type="family">Encyrtidae</named-content>
            </kwd></kwd-group><mixed-citation publication-type="journal"><person-group><name><surname>Zou</surname><given-names>Boyu</given-names></name><name><surname>Hu</surname><given-names>Hongying</given-names></name><name><surname>Zhang</surname><given-names>Lanwei</given-names></name><name><surname>Zhang</surname><given-names>Yanzhou</given-names></name></person-group><article-title>﻿A taxonomic study of <italic><tp:taxon-name><tp:taxon-name-part taxon-name-part-type="genus" reg="Psyllaephagus">Psyllaephagus</tp:taxon-name-part></tp:taxon-name></italic> Ashmead (<tp:taxon-name><tp:taxon-name-part taxon-name-part-type="order">Hymenoptera</tp:taxon-name-part></tp:taxon-name>, <tp:taxon-name><tp:taxon-name-part taxon-name-part-type="family">Encyrtidae</tp:taxon-name-part></tp:taxon-name>) from China</article-title><source>Zookeys</source><day>23</day><month>11</month><year>2023</year><volume>1184</volume><fpage>327</fpage><lpage>359</lpage><pub-id pub-id-type="doi">10.3897/zookeys.1184.109476</pub-id></mixed-citation></tp:treatment-meta><tp:nomenclature><label>﻿</label><tp:taxon-name>
            <object-id xmlns:xlink="http://www.w3.org/1999/xlink" content-type="arpha" xlink:type="simple">4410CD57-4CA4-5D55-BCF1-EA3FCD55A656</object-id>
            <tp:taxon-name-part taxon-name-part-type="genus" reg="Psyllaephagus">Psyllaephagus</tp:taxon-name-part>
            <tp:taxon-name-part taxon-name-part-type="species" reg="colposceniae">colposceniae</tp:taxon-name-part>
          </tp:taxon-name><tp:taxon-authority>Trjapitzin, 1969</tp:taxon-authority><xref ref-type="fig" rid="F4">Fig. 4</xref><tp:nomenclature-citation-list><tp:nomenclature-citation><tp:taxon-name>
                <tp:taxon-name-part taxon-name-part-type="genus" reg="Psyllaephagus">Psyllaephagus</tp:taxon-name-part>
                <tp:taxon-name-part taxon-name-part-type="species" reg="colposceniae">colposceniae</tp:taxon-name-part>
              </tp:taxon-name><comment>Trjapitzin, 1969: 52. Holotype ♀, Moldova (<named-content xmlns:xlink="http://www.w3.org/1999/xlink" content-type="dwc:institutional_code" xlink:title="Zoological Institute, St Petersburg" xlink:href="http://grbio.org/institution/zoological-institute-russian-academy-sciences" xlink:type="simple">ZISP</named-content>), not examined.</comment></tp:nomenclature-citation><tp:nomenclature-citation><tp:taxon-name>
                <tp:taxon-name-part taxon-name-part-type="genus" reg="Psyllaephagus">Psyllaephagus</tp:taxon-name-part>
                <tp:taxon-name-part taxon-name-part-type="species" reg="colposceniae">colposceniae</tp:taxon-name-part>
              </tp:taxon-name><comment>Trjapitzin, 1978: 236–328; 1989: 256; <xref ref-type="bibr" rid="B18">Myartseva 1979</xref>: 27–33; <xref ref-type="bibr" rid="B35">Tang et al. 2016</xref>: 63–78.</comment></tp:nomenclature-citation></tp:nomenclature-citation-list></tp:nomenclature><tp:treatment-sec sec-type="material" id="SECID0EYSAG"><title>Material examined.</title><p>China – <bold>Xinjiang</bold> • 1♀, Karamay, 23.July.2012, by sweeping, leg. HY Hu group; 1♀, Karamay, 28.July.2014, by sweeping, leg. HY Hu group; 1♀, Hami, 1.Aug.2016, by sweeping, leg. HY Hu group; 4♀♀, 2♂♂, Altai, 11.Jun.2023, ex. <italic><tp:taxon-name><tp:taxon-name-part taxon-name-part-type="genus" reg="Colposcenia">Colposcenia</tp:taxon-name-part></tp:taxon-name></italic> sp. on <italic><tp:taxon-name><tp:taxon-name-part taxon-name-part-type="genus" reg="Tamarix">Tamarix</tp:taxon-name-part><tp:taxon-name-part taxon-name-part-type="species" reg="ramosissima">ramosissima</tp:taxon-name-part></tp:taxon-name></italic>, leg. BY Zou.</p></tp:treatment-sec><tp:treatment-sec sec-type="diagnosis" id="SECID0ESTAG"><title>Diagnosis.</title><p>Female. Body length ~ 1.0 mm; mid and hind coxae dark brown, mid tibia with a dark brown spot at base, basal 3/4 of hind femur dark brown (Fig. <xref ref-type="fig" rid="F4">4E, F</xref>); ocelli forming angle of slightly less than 90°; all funicular segments transverse (Fig. <xref ref-type="fig" rid="F4">4A</xref>); mesoscutum and scutellum with contrasting sculpture, sculpture on scutellum somewhat deeper than that on mesoscutum; ovipositor hidden or slightly exserted, <abbrev xmlns:xlink="http://www.w3.org/1999/xlink" xlink:title="length of ovipositor" id="ABBRID0EAUAG" xlink:type="simple">OL</abbrev> ~ 1.2× <abbrev xmlns:xlink="http://www.w3.org/1999/xlink" xlink:title="mid tibia length" id="ABBRID0EEUAG" xlink:type="simple">MT</abbrev> (Fig. <xref ref-type="fig" rid="F4">4G</xref>).</p><fig id="F4" position="float" orientation="portrait"><object-id xmlns:xlink="http://www.w3.org/1999/xlink" content-type="doi" xlink:type="simple">10.3897/zookeys.1184.109476.figure4</object-id><object-id xmlns:xlink="http://www.w3.org/1999/xlink" content-type="arpha" xlink:type="simple">FE3A0A50-37D8-5ACF-8B3C-F34E43BD162B</object-id><label>Figure 4.</label><caption><p><italic><tp:taxon-name><tp:taxon-name-part taxon-name-part-type="genus" reg="Psyllaephagus">Psyllaephagus</tp:taxon-name-part><tp:taxon-name-part taxon-name-part-type="species" reg="colposceniae">colposceniae</tp:taxon-name-part></tp:taxon-name></italic> ♀ <bold>A</bold> antenna <bold>B</bold> fore wing <bold>C</bold> mesonotum <bold>D</bold> fore leg <bold>E</bold> mid leg <bold>F</bold> hind leg <bold>G</bold> ovipositor.</p></caption><graphic xmlns:xlink="http://www.w3.org/1999/xlink" xlink:href="zookeys-1184-327_article-109476__-g004.jpg" position="float" orientation="portrait" xlink:type="simple" id="oo_941486.jpg"><uri content-type="original_file" xlink:type="simple">https://binary.pensoft.net/fig/941486</uri></graphic></fig></tp:treatment-sec><tp:treatment-sec sec-type="description" id="SECID0ESVAG"><title>Description.</title><p>See <xref ref-type="bibr" rid="B35">Tang et al. (2016)</xref>.</p></tp:treatment-sec><tp:treatment-sec sec-type="host" id="SECID0E3VAG"><title>Host.</title><p><italic><tp:taxon-name><tp:taxon-name-part taxon-name-part-type="genus" reg="Colposcenia">Colposcenia</tp:taxon-name-part><tp:taxon-name-part taxon-name-part-type="species" reg="kiritshenkoi">kiritshenkoi</tp:taxon-name-part></tp:taxon-name></italic> Loginova, 1960 (<tp:taxon-name><tp:taxon-name-part taxon-name-part-type="order">Hemiptera</tp:taxon-name-part></tp:taxon-name>: <tp:taxon-name><tp:taxon-name-part taxon-name-part-type="family">Aphalaridae</tp:taxon-name-part></tp:taxon-name>).</p></tp:treatment-sec><tp:treatment-sec sec-type="distribution" id="SECID0EXWAG"><title>Distribution.</title><p>China (Xinjiang); other countries: Kazakhstan, Moldova, Turkmenistan.</p></tp:treatment-sec><tp:treatment-sec sec-type="comments" id="SECID0E3WAG"><title>Comments.</title><p>The specimens studied here agree well with the original description of this species, except the slight variation in dimension of F2. In some specimens here, F2 is slightly shorter than broad (see also <xref ref-type="bibr" rid="B18">Myartseva 1979</xref>). We regard this difference falls within variation of a species.</p></tp:treatment-sec><ref-list><ref id="B18"><mixed-citation xmlns:xlink="http://www.w3.org/1999/xlink" xlink:type="simple"><person-group><name name-style="western"><surname>Myartseva</surname><given-names>SN</given-names></name></person-group> (<year>1979</year>) <article-title>Encyrtids of the genus <italic><tp:taxon-name><tp:taxon-name-part taxon-name-part-type="genus">Psyllaephagus</tp:taxon-name-part></tp:taxon-name></italic> Ashmead (<tp:taxon-name><tp:taxon-name-part taxon-name-part-type="order">Hymenoptera</tp:taxon-name-part></tp:taxon-name>, <tp:taxon-name><tp:taxon-name-part taxon-name-part-type="superfamily">Chalcidoidea</tp:taxon-name-part></tp:taxon-name>) from tamarisk in Turkmenia.</article-title><source>Izvestiya Akademii Nauk Turkmenskoy SSR</source><volume>5</volume>: <fpage>27</fpage>–<lpage>33</lpage>. [Seriya Biologicheskikh Nauk]</mixed-citation></ref><ref id="B35"><mixed-citation xmlns:xlink="http://www.w3.org/1999/xlink" xlink:type="simple"><person-group><name name-style="western"><surname>Tang</surname><given-names>XL</given-names></name><name name-style="western"><surname>Zhang</surname><given-names>YZ</given-names></name><name name-style="western"><surname>Hu</surname><given-names>HY</given-names></name></person-group> (<year>2016</year>) <article-title>Seven new record species of <italic><tp:taxon-name><tp:taxon-name-part taxon-name-part-type="genus">Psyllaephagus</tp:taxon-name-part></tp:taxon-name></italic> (<tp:taxon-name><tp:taxon-name-part taxon-name-part-type="order">Hymenoptera</tp:taxon-name-part></tp:taxon-name>:<tp:taxon-name><tp:taxon-name-part taxon-name-part-type="family">Encyrtidae</tp:taxon-name-part></tp:taxon-name>) from China.</article-title><source>Entomotaxonomia</source><volume>38</volume>(<issue>1</issue>): <fpage>63</fpage>–<lpage>78</lpage>. <ext-link xlink:href="10.11680/entomotax" ext-link-type="doi" xlink:type="simple">https://doi.org/10.11680/entomotax</ext-link></mixed-citation></ref></ref-list></tp:taxon-treatment>
