# Supplementary material for: ﻿A taxonomic study of Psyllaephagus Ashmead (Hymenoptera, Encyrtidae) from China
Source: Zookeys. 2023 Nov 23;1184:327–59. doi: 10.3897/zookeys.1184.109476 (PMC10690798; doi:10.3897/zookeys.1184.109476)
Supplement: XML Treatment for Psyllaephagus densiciliatus [file zookeys.1184.109476-treatment6.xml]

<!DOCTYPE tp:taxon-treatment
  PUBLIC "-//TaxonX//DTD Taxonomic Treatment Publishing DTD v0 20100105//EN" "tax-treatment-NSO.dtd">
<tp:taxon-treatment xmlns:tp="http://www.plazi.org/taxpub"><tp:treatment-meta><kwd-group><label>Taxon classification</label><kwd>
              <named-content content-type="kingdom">Animalia</named-content>
            </kwd><kwd>
              <named-content content-type="order">Hymenoptera</named-content>
            </kwd><kwd>
              <named-content content-type="family">Encyrtidae</named-content>
            </kwd></kwd-group><mixed-citation publication-type="journal"><person-group><name><surname>Zou</surname><given-names>Boyu</given-names></name><name><surname>Hu</surname><given-names>Hongying</given-names></name><name><surname>Zhang</surname><given-names>Lanwei</given-names></name><name><surname>Zhang</surname><given-names>Yanzhou</given-names></name></person-group><article-title>﻿A taxonomic study of <italic><tp:taxon-name><tp:taxon-name-part taxon-name-part-type="genus" reg="Psyllaephagus">Psyllaephagus</tp:taxon-name-part></tp:taxon-name></italic> Ashmead (<tp:taxon-name><tp:taxon-name-part taxon-name-part-type="order">Hymenoptera</tp:taxon-name-part></tp:taxon-name>, <tp:taxon-name><tp:taxon-name-part taxon-name-part-type="family">Encyrtidae</tp:taxon-name-part></tp:taxon-name>) from China</article-title><source>Zookeys</source><day>23</day><month>11</month><year>2023</year><volume>1184</volume><fpage>327</fpage><lpage>359</lpage><pub-id pub-id-type="doi">10.3897/zookeys.1184.109476</pub-id></mixed-citation></tp:treatment-meta><tp:nomenclature><label>﻿</label><tp:taxon-name>
            <object-id xmlns:xlink="http://www.w3.org/1999/xlink" content-type="arpha" xlink:type="simple">54830D80-6EC7-53A7-B61F-3852E299F106</object-id>
            <tp:taxon-name-part taxon-name-part-type="genus" reg="Psyllaephagus">Psyllaephagus</tp:taxon-name-part>
            <tp:taxon-name-part taxon-name-part-type="species" reg="densiciliatus">densiciliatus</tp:taxon-name-part>
          </tp:taxon-name><tp:taxon-authority>Tan &amp; Zhao, 1999</tp:taxon-authority><xref ref-type="fig" rid="F5">Fig. 5</xref><tp:nomenclature-citation-list><tp:nomenclature-citation><tp:taxon-name>
                <tp:taxon-name-part taxon-name-part-type="genus" reg="Psyllaephagus">Psyllaephagus</tp:taxon-name-part>
                <tp:taxon-name-part taxon-name-part-type="species" reg="densiciliatus">densiciliatus</tp:taxon-name-part>
              </tp:taxon-name><comment>Tan &amp; Zhao, 1999: 174–175. Holotype ♀, China, Yunnan (<named-content xmlns:xlink="http://www.w3.org/1999/xlink" content-type="dwc:institutional_code" xlink:title="Collection of Natural Enemies of Pests, Hubei University" xlink:href="http://grbio.org/institution/hubei-university" xlink:type="simple">CNEP</named-content>), photos of holotype examined.</comment></tp:nomenclature-citation></tp:nomenclature-citation-list></tp:nomenclature><tp:treatment-sec sec-type="material" id="SECID0EBZAG"><title>Material examined.</title><p>China – <bold>Hainan</bold> • 2♀, Nada, 1.May.1964, leg. DX Liao; 3♀♀, 1♂, Wuzhishan, 21.Jun.1999, leg. CD Zhu; <bold>Yunnan</bold> • 2♀♀, Mengla, 23.July.2004, leg. YZ Zhang; <bold>Guangxi</bold> • 3♀♀, Fangcheng, 18.July.2009, leg. YZ Zhang.</p></tp:treatment-sec><tp:treatment-sec sec-type="diagnosis" id="SECID0ENZAG"><title>Diagnosis.</title><p>Female. Body length ~ 2.2 mm; legs yellow, but mid and hind coxae dark brown (Fig. <xref ref-type="fig" rid="F5">5E, F</xref>); antenna with all funicular segments longer than broad, <abbrev xmlns:xlink="http://www.w3.org/1999/xlink" xlink:title="6 funicular segments" id="ABBRID0EXZAG" xlink:type="simple">F6</abbrev> sometimes subquadrate (Fig. <xref ref-type="fig" rid="F5">5A</xref>); ovipositor slightly exserted; <abbrev xmlns:xlink="http://www.w3.org/1999/xlink" xlink:title="length of ovipositor" id="ABBRID0E6ZAG" xlink:type="simple">OL</abbrev> ~ 1.2× <abbrev xmlns:xlink="http://www.w3.org/1999/xlink" xlink:title="mid tibia length" id="ABBRID0ED1AG" xlink:type="simple">MT</abbrev>.</p><fig id="F5" position="float" orientation="portrait"><object-id xmlns:xlink="http://www.w3.org/1999/xlink" content-type="doi" xlink:type="simple">10.3897/zookeys.1184.109476.figure5</object-id><object-id xmlns:xlink="http://www.w3.org/1999/xlink" content-type="arpha" xlink:type="simple">32AC5128-22AA-5964-B904-29FE4EE2D7C7</object-id><label>Figure 5.</label><caption><p><italic><tp:taxon-name><tp:taxon-name-part taxon-name-part-type="genus" reg="Psyllaephagus">Psyllaephagus</tp:taxon-name-part><tp:taxon-name-part taxon-name-part-type="species" reg="densiciliatus">densiciliatus</tp:taxon-name-part></tp:taxon-name></italic> ♀ <bold>A</bold> antenna <bold>B</bold> fore wing <bold>C</bold> scutellum <bold>D</bold> fore leg <bold>E</bold> mid leg <bold>F</bold> hind leg <bold>G</bold> ovipositor.</p></caption><graphic xmlns:xlink="http://www.w3.org/1999/xlink" xlink:href="zookeys-1184-327_article-109476__-g005.jpg" position="float" orientation="portrait" xlink:type="simple" id="oo_941487.jpg"><uri content-type="original_file" xlink:type="simple">https://binary.pensoft.net/fig/941487</uri></graphic></fig></tp:treatment-sec><tp:treatment-sec sec-type="description" id="SECID0EN2AG"><title>Description.</title><p><bold>Female. <italic>Body</italic></bold> length ~ 2.2 mm, metallic green; frontovertex and face with green-violet sheen. Antenna scape and pedicel dark brown, funicular segments brown but <abbrev xmlns:xlink="http://www.w3.org/1999/xlink" xlink:title="6 funicular segments" id="ABBRID0EX2AG" xlink:type="simple">F6</abbrev> yellow; mesoscutum with a coppery sheen; axilla and scutellum with blue sheen; basal 1/2 of tegula yellow, apex dark brown; mesopleuron metallic green mixed with golden sheen; legs yellow, but mid and hind coxae dark brown; basal 1/4 of metasoma with a metallic green sheen, remainder coppery; wings hyaline, venation brown.</p><p><bold><italic>Head</italic></bold> ~ 3.0× as wide as frontovertex; head with reticulate sculpture; ocelli forming angle of ~ 90°; OCL ~ 1.7× diameter of posterior ocellus; <abbrev xmlns:xlink="http://www.w3.org/1999/xlink" xlink:title="the minimum distance between the eye margin and the nearest posterior ocellus" id="ABBRID0EC3AG" xlink:type="simple">OOL</abbrev> ~0.6× diameter of posterior ocellus; <abbrev xmlns:xlink="http://www.w3.org/1999/xlink" xlink:title="the minimum distance between the posterior ocelli" id="ABBRID0EG3AG" xlink:type="simple">POL</abbrev> ~ 3.8× diameter of posterior ocellus; mandible with one tooth and a broad truncation; antenna with scape ~ 4.9× as long as wide; pedicel ~ 2.0× as long as wide; all funicular segments longer than wide; clava 3-segmented, 2.5× as long as wide, slightly shorter than F4–<abbrev xmlns:xlink="http://www.w3.org/1999/xlink" xlink:title="6 funicular segments" id="ABBRID0EK3AG" xlink:type="simple">F6</abbrev> combined. Relative measurements: <abbrev xmlns:xlink="http://www.w3.org/1999/xlink" xlink:title="maximum head width" id="ABBRID0EO3AG" xlink:type="simple">HW</abbrev> 32; <abbrev xmlns:xlink="http://www.w3.org/1999/xlink" xlink:title="minimum head length" id="ABBRID0ES3AG" xlink:type="simple">HL</abbrev> 14; <abbrev xmlns:xlink="http://www.w3.org/1999/xlink" xlink:title="the width of the frontovertex" id="ABBRID0EW3AG" xlink:type="simple">FV</abbrev> 9.7; <abbrev xmlns:xlink="http://www.w3.org/1999/xlink" xlink:title="the minimum distance between the eye margin and the nearest posterior ocellus" id="ABBRID0E13AG" xlink:type="simple">OOL</abbrev> 0.8; <abbrev xmlns:xlink="http://www.w3.org/1999/xlink" xlink:title="the minimum distance between the posterior ocelli" id="ABBRID0E53AG" xlink:type="simple">POL</abbrev> 7.2; OCL 2.4; <abbrev xmlns:xlink="http://www.w3.org/1999/xlink" xlink:title="maximum width of the scape" id="ABBRID0EC4AG" xlink:type="simple">SW</abbrev> 3.1; <abbrev xmlns:xlink="http://www.w3.org/1999/xlink" xlink:title="the length of the scape" id="ABBRID0EG4AG" xlink:type="simple">SL</abbrev> 14.</p><p><bold><italic>Mesosoma</italic>.</bold> Dorsum distinctly convex; <abbrev xmlns:xlink="http://www.w3.org/1999/xlink" xlink:title="mesoscutum width" id="ABBRID0ER4AG" xlink:type="simple">MSW</abbrev> ~ 1.5× <abbrev xmlns:xlink="http://www.w3.org/1999/xlink" xlink:title="mesoscutum length" id="ABBRID0EV4AG" xlink:type="simple">MSL</abbrev>; scutellum ~ 1.1× as long as wide; mesoscutum dorsally with reticulate sculpture similar to that on frontovertex; sculpture on scutellum similar to that on mesoscutum but clearly deeper; fore wings ~ 2.2× as long as wide; marginal vein quadrate; postmarginal vein short, ~ 1.3× as long as wide; stigmal vein 4.9–as long as wide, <abbrev xmlns:xlink="http://www.w3.org/1999/xlink" xlink:title="stigmal vein length" id="ABBRID0EZ4AG" xlink:type="simple">STV</abbrev> ~ 3.3× <abbrev xmlns:xlink="http://www.w3.org/1999/xlink" xlink:title="postmarginal vein length" id="ABBRID0E44AG" xlink:type="simple">PMV</abbrev>; mid tibial spur 0.7× as long as basitarsus. Relative measurements: FWL 74; FWW 33.</p><p><bold><italic>Metasoma</italic></bold> slightly longer than mesosoma; cercal plates located in posterior 3/5 of metasoma; hypopygium reaching ~3/4 of metasoma; ovipositor slightly exserted; <abbrev xmlns:xlink="http://www.w3.org/1999/xlink" xlink:title="length of ovipositor" id="ABBRID0EI5AG" xlink:type="simple">OL</abbrev> ~ 6.1× <abbrev xmlns:xlink="http://www.w3.org/1999/xlink" xlink:title="length of third valvula" id="ABBRID0EM5AG" xlink:type="simple">GL</abbrev>, and 1.2× <abbrev xmlns:xlink="http://www.w3.org/1999/xlink" xlink:title="mid tibia length" id="ABBRID0EQ5AG" xlink:type="simple">MT</abbrev>.</p><p><bold>Male.</bold> Body length ~ 1.1 mm, generally similar to female, but mesoscutum with coppery sheen; ocelli forming an obtuse-angled triangle; clava unsegmented.</p></tp:treatment-sec><tp:treatment-sec sec-type="variation" id="SECID0EY5AG"><title>Variation.</title><p>A little variation was found in coloration of the scape: the scape is not always totally dark brown, sometimes the base is yellow (Fig. <xref ref-type="fig" rid="F5">5A</xref>).</p></tp:treatment-sec><tp:treatment-sec sec-type="host" id="SECID0EC6AG"><title>Host.</title><p>Unknown.</p></tp:treatment-sec><tp:treatment-sec sec-type="distribution" id="SECID0EH6AG"><title>Distribution.</title><p>China (Guangxi, Hainan, Yunnan).</p></tp:treatment-sec></tp:taxon-treatment>
