# Supplementary material for: ﻿A taxonomic study of Psyllaephagus Ashmead (Hymenoptera, Encyrtidae) from China
Source: Zookeys. 2023 Nov 23;1184:327–59. doi: 10.3897/zookeys.1184.109476 (PMC10690798; doi:10.3897/zookeys.1184.109476)
Supplement: XML Treatment for Psyllaephagus elaeagni [file zookeys.1184.109476-treatment7.xml]

<!DOCTYPE tp:taxon-treatment
  PUBLIC "-//TaxonX//DTD Taxonomic Treatment Publishing DTD v0 20100105//EN" "tax-treatment-NSO.dtd">
<tp:taxon-treatment xmlns:tp="http://www.plazi.org/taxpub"><tp:treatment-meta><kwd-group><label>Taxon classification</label><kwd>
              <named-content content-type="kingdom">Animalia</named-content>
            </kwd><kwd>
              <named-content content-type="order">Hymenoptera</named-content>
            </kwd><kwd>
              <named-content content-type="family">Encyrtidae</named-content>
            </kwd></kwd-group><mixed-citation publication-type="journal"><person-group><name><surname>Zou</surname><given-names>Boyu</given-names></name><name><surname>Hu</surname><given-names>Hongying</given-names></name><name><surname>Zhang</surname><given-names>Lanwei</given-names></name><name><surname>Zhang</surname><given-names>Yanzhou</given-names></name></person-group><article-title>﻿A taxonomic study of <italic><tp:taxon-name><tp:taxon-name-part taxon-name-part-type="genus" reg="Psyllaephagus">Psyllaephagus</tp:taxon-name-part></tp:taxon-name></italic> Ashmead (<tp:taxon-name><tp:taxon-name-part taxon-name-part-type="order">Hymenoptera</tp:taxon-name-part></tp:taxon-name>, <tp:taxon-name><tp:taxon-name-part taxon-name-part-type="family">Encyrtidae</tp:taxon-name-part></tp:taxon-name>) from China</article-title><source>Zookeys</source><day>23</day><month>11</month><year>2023</year><volume>1184</volume><fpage>327</fpage><lpage>359</lpage><pub-id pub-id-type="doi">10.3897/zookeys.1184.109476</pub-id></mixed-citation></tp:treatment-meta><tp:nomenclature><label>﻿</label><tp:taxon-name>
            <object-id xmlns:xlink="http://www.w3.org/1999/xlink" content-type="arpha" xlink:type="simple">414C0552-1FF0-5821-8F12-9238CABD9887</object-id>
            <tp:taxon-name-part taxon-name-part-type="genus" reg="Psyllaephagus">Psyllaephagus</tp:taxon-name-part>
            <tp:taxon-name-part taxon-name-part-type="species" reg="elaeagni">elaeagni</tp:taxon-name-part>
          </tp:taxon-name><tp:taxon-authority>Trjapitzin, 1967</tp:taxon-authority><xref ref-type="fig" rid="F6">Fig. 6</xref><tp:nomenclature-citation-list><tp:nomenclature-citation><tp:taxon-name>
                <tp:taxon-name-part taxon-name-part-type="genus" reg="Psyllaephagus">Psyllaephagus</tp:taxon-name-part>
                <tp:taxon-name-part taxon-name-part-type="species" reg="elaeagni">elaeagni</tp:taxon-name-part>
              </tp:taxon-name><comment>Trjapitzin, 1967: 192. Holotype ♀, Armenia (<named-content xmlns:xlink="http://www.w3.org/1999/xlink" content-type="dwc:institutional_code" xlink:title="Zoological Institute, St Petersburg" xlink:href="http://grbio.org/institution/zoological-institute-russian-academy-sciences" xlink:type="simple">ZISP</named-content>), not examined.</comment></tp:nomenclature-citation><tp:nomenclature-citation><tp:taxon-name>
                <tp:taxon-name-part taxon-name-part-type="genus" reg="Psyllaephagus">Psyllaephagus</tp:taxon-name-part>
                <tp:taxon-name-part taxon-name-part-type="species" reg="bachardenicus">bachardenicus</tp:taxon-name-part>
              </tp:taxon-name><comment>Myartseva, 1980: 50. Holotype ♀, Turkmenistan (<named-content xmlns:xlink="http://www.w3.org/1999/xlink" content-type="dwc:institutional_code" xlink:title="Zoological Institute, St Petersburg" xlink:href="http://grbio.org/institution/zoological-institute-russian-academy-sciences" xlink:type="simple">ZISP</named-content>). Synonymized by <xref ref-type="bibr" rid="B14">Japoshvili and Noyes (2005</xref>: 141).</comment></tp:nomenclature-citation><tp:nomenclature-citation><tp:taxon-name>
                <tp:taxon-name-part taxon-name-part-type="genus" reg="Psyllaephagus">Psyllaephagus</tp:taxon-name-part>
                <tp:taxon-name-part taxon-name-part-type="species" reg="rubriscutellatus">rubriscutellatus</tp:taxon-name-part>
              </tp:taxon-name><comment>Myartseva, 1981: 14. Holotype ♀, Turkmenistan (<named-content xmlns:xlink="http://www.w3.org/1999/xlink" content-type="dwc:institutional_code" xlink:title="Zoological Institute, St Petersburg" xlink:href="http://grbio.org/institution/zoological-institute-russian-academy-sciences" xlink:type="simple">ZISP</named-content>). Synonymized by <xref ref-type="bibr" rid="B14">Japoshvili and Noyes (2005</xref>: 141).</comment></tp:nomenclature-citation><tp:nomenclature-citation><tp:taxon-name>
                <tp:taxon-name-part taxon-name-part-type="genus" reg="Psyllaephagus">Psyllaephagus</tp:taxon-name-part>
                <tp:taxon-name-part taxon-name-part-type="species" reg="elaeagni">elaeagni</tp:taxon-name-part>
              </tp:taxon-name><comment>: <xref ref-type="bibr" rid="B35">Tang et al. 2016</xref>: 65.</comment></tp:nomenclature-citation></tp:nomenclature-citation-list></tp:nomenclature><tp:treatment-sec sec-type="material" id="SECID0ECDBG"><title>Material examined.</title><p>China – <bold>Xinjiang</bold> • 7♀♀, Qitai, 29.July.2012, leg. HY HU’s group; 2♀♀, Hoboksar, 26.July.2014, leg. HY HU’s group; 11♀♀, Mori, 29.July.2016, leg. HY HU’s group.</p></tp:treatment-sec><tp:treatment-sec sec-type="diagnosis" id="SECID0EKDBG"><title>Diagnosis.</title><p>Female. Mid and hind coxae dark brown, hind femur dark brown, basal of hind tibia with dark brown (Fig. <xref ref-type="fig" rid="F6">6F</xref>); F2–F5 longer than wide, <abbrev xmlns:xlink="http://www.w3.org/1999/xlink" xlink:title="1 funicular segments" id="ABBRID0EUDBG" xlink:type="simple">F1</abbrev> and <abbrev xmlns:xlink="http://www.w3.org/1999/xlink" xlink:title="6 funicular segments" id="ABBRID0EYDBG" xlink:type="simple">F6</abbrev> quadrate (Fig. <xref ref-type="fig" rid="F6">6A</xref>); mesoscutum and scutellum with contrasting sculpture, somewhat deeper than that on mesoscutum (Fig. <xref ref-type="fig" rid="F6">6C</xref>); metasoma approximately as long as mesosoma, <abbrev xmlns:xlink="http://www.w3.org/1999/xlink" xlink:title="length of ovipositor" id="ABBRID0EEEBG" xlink:type="simple">OL</abbrev> ~ 1.3× <abbrev xmlns:xlink="http://www.w3.org/1999/xlink" xlink:title="mid tibia length" id="ABBRID0EIEBG" xlink:type="simple">MT</abbrev>.</p><fig id="F6" position="float" orientation="portrait"><object-id xmlns:xlink="http://www.w3.org/1999/xlink" content-type="doi" xlink:type="simple">10.3897/zookeys.1184.109476.figure6</object-id><object-id xmlns:xlink="http://www.w3.org/1999/xlink" content-type="arpha" xlink:type="simple">AF53B5F2-DF9F-50A7-8214-2BC6C57CD356</object-id><label>Figure 6.</label><caption><p><italic><tp:taxon-name><tp:taxon-name-part taxon-name-part-type="genus" reg="Psyllaephagus">Psyllaephagus</tp:taxon-name-part><tp:taxon-name-part taxon-name-part-type="species" reg="elaeagni">elaeagni</tp:taxon-name-part></tp:taxon-name></italic> ♀ <bold>A</bold> antenna <bold>B</bold> fore wing <bold>C</bold> mesonotum <bold>D</bold> fore leg <bold>E</bold> mid leg <bold>F</bold> hind leg <bold>G</bold> ovipositor.</p></caption><graphic xmlns:xlink="http://www.w3.org/1999/xlink" xlink:href="zookeys-1184-327_article-109476__-g006.jpg" position="float" orientation="portrait" xlink:type="simple" id="oo_941488.jpg"><uri content-type="original_file" xlink:type="simple">https://binary.pensoft.net/fig/941488</uri></graphic></fig></tp:treatment-sec><tp:treatment-sec sec-type="description" id="SECID0ESFBG"><title>Description.</title><p>See <xref ref-type="bibr" rid="B35">Tang et al. (2016)</xref>.</p></tp:treatment-sec><tp:treatment-sec sec-type="host" id="SECID0E3FBG"><title>Host.</title><p>Unknown.</p></tp:treatment-sec><tp:treatment-sec sec-type="distribution" id="SECID0EBGBG"><title>Distribution.</title><p>China (Xinjiang); other countries: Armenia, Turkmenistan, Kazakhstan.</p></tp:treatment-sec><ref-list><ref id="B14"><mixed-citation xmlns:xlink="http://www.w3.org/1999/xlink" xlink:type="simple"><person-group><name name-style="western"><surname>Japoshvili</surname><given-names>G</given-names></name><name name-style="western"><surname>Noyes</surname><given-names>JS</given-names></name></person-group> (<year>2005</year>) <article-title>Checklist and new data on <tp:taxon-name><tp:taxon-name-part taxon-name-part-type="family">Encyrtidae</tp:taxon-name-part></tp:taxon-name> of Transcaucasia and Turkey (<tp:taxon-name><tp:taxon-name-part taxon-name-part-type="order">Hymenoptera</tp:taxon-name-part></tp:taxon-name>: <tp:taxon-name><tp:taxon-name-part taxon-name-part-type="superfamily">Chalcidoidea</tp:taxon-name-part></tp:taxon-name>).</article-title><source>Zoosystematica Rossica</source><volume>14</volume>(<issue>1</issue>): <fpage>135</fpage>–<lpage>145</lpage>. <ext-link xlink:href="10.31610/zsr/2005.14.1.135" ext-link-type="doi" xlink:type="simple">https://doi.org/10.31610/zsr/2005.14.1.135</ext-link></mixed-citation></ref><ref id="B35"><mixed-citation xmlns:xlink="http://www.w3.org/1999/xlink" xlink:type="simple"><person-group><name name-style="western"><surname>Tang</surname><given-names>XL</given-names></name><name name-style="western"><surname>Zhang</surname><given-names>YZ</given-names></name><name name-style="western"><surname>Hu</surname><given-names>HY</given-names></name></person-group> (<year>2016</year>) <article-title>Seven new record species of <italic><tp:taxon-name><tp:taxon-name-part taxon-name-part-type="genus">Psyllaephagus</tp:taxon-name-part></tp:taxon-name></italic> (<tp:taxon-name><tp:taxon-name-part taxon-name-part-type="order">Hymenoptera</tp:taxon-name-part></tp:taxon-name>:<tp:taxon-name><tp:taxon-name-part taxon-name-part-type="family">Encyrtidae</tp:taxon-name-part></tp:taxon-name>) from China.</article-title><source>Entomotaxonomia</source><volume>38</volume>(<issue>1</issue>): <fpage>63</fpage>–<lpage>78</lpage>. <ext-link xlink:href="10.11680/entomotax" ext-link-type="doi" xlink:type="simple">https://doi.org/10.11680/entomotax</ext-link></mixed-citation></ref></ref-list></tp:taxon-treatment>
