# Supplementary material for: ﻿A taxonomic study of Psyllaephagus Ashmead (Hymenoptera, Encyrtidae) from China
Source: Zookeys. 2023 Nov 23;1184:327–59. doi: 10.3897/zookeys.1184.109476 (PMC10690798; doi:10.3897/zookeys.1184.109476)
Supplement: XML Treatment for Psyllaeohagus guangxinesis [file zookeys.1184.109476-treatment8.xml]

<!DOCTYPE tp:taxon-treatment
  PUBLIC "-//TaxonX//DTD Taxonomic Treatment Publishing DTD v0 20100105//EN" "tax-treatment-NSO.dtd">
<tp:taxon-treatment xmlns:tp="http://www.plazi.org/taxpub"><tp:treatment-meta><kwd-group><label>Taxon classification</label><kwd>
              <named-content content-type="kingdom">Animalia</named-content>
            </kwd><kwd>
              <named-content content-type="order">Hymenoptera</named-content>
            </kwd><kwd>
              <named-content content-type="family">Encyrtidae</named-content>
            </kwd></kwd-group><mixed-citation publication-type="journal"><person-group><name><surname>Zou</surname><given-names>Boyu</given-names></name><name><surname>Hu</surname><given-names>Hongying</given-names></name><name><surname>Zhang</surname><given-names>Lanwei</given-names></name><name><surname>Zhang</surname><given-names>Yanzhou</given-names></name></person-group><article-title>﻿A taxonomic study of <italic><tp:taxon-name><tp:taxon-name-part taxon-name-part-type="genus" reg="Psyllaephagus">Psyllaephagus</tp:taxon-name-part></tp:taxon-name></italic> Ashmead (<tp:taxon-name><tp:taxon-name-part taxon-name-part-type="order">Hymenoptera</tp:taxon-name-part></tp:taxon-name>, <tp:taxon-name><tp:taxon-name-part taxon-name-part-type="family">Encyrtidae</tp:taxon-name-part></tp:taxon-name>) from China</article-title><source>Zookeys</source><day>23</day><month>11</month><year>2023</year><volume>1184</volume><fpage>327</fpage><lpage>359</lpage><pub-id pub-id-type="doi">10.3897/zookeys.1184.109476</pub-id></mixed-citation></tp:treatment-meta><tp:nomenclature><label>﻿</label><tp:taxon-name>
            <object-id xmlns:xlink="http://www.w3.org/1999/xlink" content-type="arpha" xlink:type="simple">E1DE3144-2724-5F43-9D5B-846ECCA44DC5</object-id>
            <tp:taxon-name-part taxon-name-part-type="genus" reg="Psyllaeohagus">Psyllaeohagus</tp:taxon-name-part>
            <tp:taxon-name-part taxon-name-part-type="species" reg="guangxinesis">guangxinesis</tp:taxon-name-part>
          </tp:taxon-name><tp:taxon-authority>Zu, 2021</tp:taxon-authority><xref ref-type="fig" rid="F7">Fig. 7</xref><tp:nomenclature-citation-list><tp:nomenclature-citation><tp:taxon-name>
                <tp:taxon-name-part taxon-name-part-type="genus" reg="Psyllaeohagus">Psyllaeohagus</tp:taxon-name-part>
                <tp:taxon-name-part taxon-name-part-type="species" reg="guangxinesis">guangxinesis</tp:taxon-name-part>
              </tp:taxon-name><comment>Zu, in <xref ref-type="bibr" rid="B46">Wu et al. 2021</xref>: 1–10. Holotype ♀, China, Guangxi (<abbrev xmlns:xlink="http://www.w3.org/1999/xlink" xlink:title="Insect Collection of Tianjin Agricultural University" id="ABBRID0EBIBG" xlink:type="simple">TJAU</abbrev>), examined by BYZ.</comment></tp:nomenclature-citation></tp:nomenclature-citation-list></tp:nomenclature><tp:treatment-sec sec-type="material" id="SECID0EFIBG"><title>Material examined.</title><p>China – <bold>Guangxi</bold> • Holotype ♀, Guilin, 29.Aug.2018, ex. <italic><tp:taxon-name><tp:taxon-name-part taxon-name-part-type="genus" reg="Macrohomotoma">Macrohomotoma</tp:taxon-name-part><tp:taxon-name-part taxon-name-part-type="species" reg="sinica">sinica</tp:taxon-name-part></tp:taxon-name></italic> on <italic><tp:taxon-name><tp:taxon-name-part taxon-name-part-type="genus" reg="Ficus">Ficus</tp:taxon-name-part><tp:taxon-name-part taxon-name-part-type="species" reg="concinna">concinna</tp:taxon-name-part></tp:taxon-name></italic>, leg. GH Zu &amp; Y Chen (<abbrev xmlns:xlink="http://www.w3.org/1999/xlink" xlink:title="Insect Collection of Tianjin Agricultural University" id="ABBRID0EDJBG" xlink:type="simple">TJAU</abbrev>); <bold>Yunnan</bold> • 35♀♀, 9♂♂, Mengla, 16.May.1973, ex. <italic><tp:taxon-name><tp:taxon-name-part taxon-name-part-type="genus" reg="Macrohomotoma">Macrohomotoma</tp:taxon-name-part><tp:taxon-name-part taxon-name-part-type="species" reg="gladiatean">gladiatean</tp:taxon-name-part></tp:taxon-name></italic> on <italic><tp:taxon-name><tp:taxon-name-part taxon-name-part-type="genus" reg="Ficus">Ficus</tp:taxon-name-part></tp:taxon-name></italic> sp., leg. DX Liao; <bold>Fujian</bold> • 5♀♀, 3♂♂, Huian, 16.Apr.2017, ex. <italic><tp:taxon-name><tp:taxon-name-part taxon-name-part-type="genus" reg="Macrohomotoma">Macrohomotoma</tp:taxon-name-part><tp:taxon-name-part taxon-name-part-type="species" reg="gladiatean">gladiatean</tp:taxon-name-part></tp:taxon-name></italic> on <italic><tp:taxon-name><tp:taxon-name-part taxon-name-part-type="genus" reg="Ficus">Ficus</tp:taxon-name-part></tp:taxon-name></italic> sp., leg. YG Qin &amp; M Xiong; <bold>Jiangxi</bold> • 21♀♀, 17♂♂, Ganzhou, 20.Jul.2021, ex. <italic><tp:taxon-name><tp:taxon-name-part taxon-name-part-type="genus" reg="Macrohomotoma">Macrohomotoma</tp:taxon-name-part><tp:taxon-name-part taxon-name-part-type="species" reg="gladiatean">gladiatean</tp:taxon-name-part></tp:taxon-name></italic> on <italic><tp:taxon-name><tp:taxon-name-part taxon-name-part-type="genus" reg="Ficus">Ficus</tp:taxon-name-part></tp:taxon-name></italic> sp., leg. YZ Zhang; <bold>Sichuan</bold> • 5♀♀, 3♂♂, Chengdu, 21.Jun.2018, ex. <italic><tp:taxon-name><tp:taxon-name-part taxon-name-part-type="genus" reg="Macrohomotoma">Macrohomotoma</tp:taxon-name-part><tp:taxon-name-part taxon-name-part-type="species" reg="gladiatean">gladiatean</tp:taxon-name-part></tp:taxon-name></italic> on <italic><tp:taxon-name><tp:taxon-name-part taxon-name-part-type="genus" reg="Ficus">Ficus</tp:taxon-name-part></tp:taxon-name></italic> sp., leg. <abbrev xmlns:xlink="http://www.w3.org/1999/xlink" xlink:title="minimum head length" id="ABBRID0EXLBG" xlink:type="simple">HL</abbrev> Li.</p></tp:treatment-sec><tp:treatment-sec sec-type="diagnosis" id="SECID0E2LBG"><title>Diagnosis.</title><p>Female. Body length ~ 2.3 mm; legs yellow, but sometimes basal 1/3 of all hind femora dark brown (Fig. <xref ref-type="fig" rid="F7">7D</xref>); scape strongly flattened and expanded, less than 2.5× longer than broad (Fig. <xref ref-type="fig" rid="F7">7A</xref>); metasoma ~ 1.3× longer than mesosoma; ovipositor exserted, exserted part ~ 1/2 of metasoma; <abbrev xmlns:xlink="http://www.w3.org/1999/xlink" xlink:title="length of ovipositor" id="ABBRID0EJMBG" xlink:type="simple">OL</abbrev> ~ 3.8× <abbrev xmlns:xlink="http://www.w3.org/1999/xlink" xlink:title="mid tibia length" id="ABBRID0ENMBG" xlink:type="simple">MT</abbrev>.</p><fig id="F7" position="float" orientation="portrait"><object-id xmlns:xlink="http://www.w3.org/1999/xlink" content-type="doi" xlink:type="simple">10.3897/zookeys.1184.109476.figure7</object-id><object-id xmlns:xlink="http://www.w3.org/1999/xlink" content-type="arpha" xlink:type="simple">FC7BB938-B170-54BD-B42A-B2E8CE44419D</object-id><label>Figure 7.</label><caption><p><italic><tp:taxon-name><tp:taxon-name-part taxon-name-part-type="genus" reg="Psyllaeohagus">Psyllaeohagus</tp:taxon-name-part><tp:taxon-name-part taxon-name-part-type="species" reg="guangxinesis">guangxinesis</tp:taxon-name-part></tp:taxon-name></italic> ♀ <bold>A</bold> antenna <bold>B</bold> scutellum <bold>C</bold> mid leg <bold>D</bold> hind leg <bold>E</bold> ovipositor.</p></caption><graphic xmlns:xlink="http://www.w3.org/1999/xlink" xlink:href="zookeys-1184-327_article-109476__-g007.jpg" position="float" orientation="portrait" xlink:type="simple" id="oo_941489.jpg"><uri content-type="original_file" xlink:type="simple">https://binary.pensoft.net/fig/941489</uri></graphic></fig></tp:treatment-sec><tp:treatment-sec sec-type="variation" id="SECID0ETNBG"><title>Variation.</title><p>A little variation was found in coloration of the mid and hind coxae: the mid coxa is not always completely yellow, sometimes the base can be dark brown (Fig. <xref ref-type="fig" rid="F7">7C</xref>); the hind coxa varies from partly to totally dark brown (Fig. <xref ref-type="fig" rid="F7">7D</xref>).</p></tp:treatment-sec><tp:treatment-sec sec-type="description" id="SECID0EBOBG"><title>Description.</title><p>See <xref ref-type="bibr" rid="B46">Wu et al. (2021)</xref>.</p></tp:treatment-sec><tp:treatment-sec sec-type="host" id="SECID0ELOBG"><title>Hosts.</title><p><italic><tp:taxon-name><tp:taxon-name-part taxon-name-part-type="genus" reg="Macrohomotoma">Macrohomotoma</tp:taxon-name-part><tp:taxon-name-part taxon-name-part-type="species" reg="sinica">sinica</tp:taxon-name-part></tp:taxon-name></italic> Yang &amp; Li, 1984 (<tp:taxon-name><tp:taxon-name-part taxon-name-part-type="order">Hemiptera</tp:taxon-name-part></tp:taxon-name>: <tp:taxon-name><tp:taxon-name-part taxon-name-part-type="family">Homotomidae</tp:taxon-name-part></tp:taxon-name>).</p></tp:treatment-sec><tp:treatment-sec sec-type="distribution" id="SECID0EGPBG"><title>Distribution.</title><p>China (Guangxi, Guangdong, Jiangxi, Yunnan, Fujian).</p></tp:treatment-sec><ref-list><ref id="B46"><mixed-citation xmlns:xlink="http://www.w3.org/1999/xlink" xlink:type="simple"><person-group><name name-style="western"><surname>Wu</surname><given-names>F</given-names></name><name name-style="western"><surname>Zhen</surname><given-names>WQ</given-names></name><name name-style="western"><surname>Yang</surname><given-names>ZN</given-names></name><name name-style="western"><surname>Zu</surname><given-names>GH</given-names></name></person-group> (<year>2021</year>) A new species of <italic><tp:taxon-name><tp:taxon-name-part taxon-name-part-type="genus">Psyllaephagus</tp:taxon-name-part></tp:taxon-name></italic> (<tp:taxon-name><tp:taxon-name-part taxon-name-part-type="order">Hymenoptera</tp:taxon-name-part></tp:taxon-name>: <tp:taxon-name><tp:taxon-name-part taxon-name-part-type="family">Encyrtidae</tp:taxon-name-part></tp:taxon-name>) from China, parasitoid of <italic><tp:taxon-name><tp:taxon-name-part taxon-name-part-type="genus">Macrohomotoma</tp:taxon-name-part><tp:taxon-name-part taxon-name-part-type="species">sinica</tp:taxon-name-part></tp:taxon-name></italic> (<tp:taxon-name><tp:taxon-name-part taxon-name-part-type="order">Hemiptera</tp:taxon-name-part></tp:taxon-name>: <tp:taxon-name><tp:taxon-name-part taxon-name-part-type="family">Homotomidae</tp:taxon-name-part></tp:taxon-name>) on <italic><tp:taxon-name><tp:taxon-name-part taxon-name-part-type="genus">Ficus</tp:taxon-name-part><tp:taxon-name-part taxon-name-part-type="species">concinna</tp:taxon-name-part></tp:taxon-name></italic>. Biodiversity Data Journal 9: e63253. <ext-link xlink:href="10.3897/BDJ.9.e63253" ext-link-type="doi" xlink:type="simple">https://doi.org/10.3897/BDJ.9.e63253</ext-link></mixed-citation></ref></ref-list></tp:taxon-treatment>
