# Supplementary material for: ﻿A taxonomic study of Psyllaephagus Ashmead (Hymenoptera, Encyrtidae) from China
Source: Zookeys. 2023 Nov 23;1184:327–59. doi: 10.3897/zookeys.1184.109476 (PMC10690798; doi:10.3897/zookeys.1184.109476)
Supplement: XML Treatment for Psyllaephagus latiscapus [file zookeys.1184.109476-treatment9.xml]

<!DOCTYPE tp:taxon-treatment
  PUBLIC "-//TaxonX//DTD Taxonomic Treatment Publishing DTD v0 20100105//EN" "tax-treatment-NSO.dtd">
<tp:taxon-treatment xmlns:tp="http://www.plazi.org/taxpub"><tp:treatment-meta><kwd-group><label>Taxon classification</label><kwd>
              <named-content content-type="kingdom">Animalia</named-content>
            </kwd><kwd>
              <named-content content-type="order">Hymenoptera</named-content>
            </kwd><kwd>
              <named-content content-type="family">Encyrtidae</named-content>
            </kwd></kwd-group><mixed-citation publication-type="journal"><person-group><name><surname>Zou</surname><given-names>Boyu</given-names></name><name><surname>Hu</surname><given-names>Hongying</given-names></name><name><surname>Zhang</surname><given-names>Lanwei</given-names></name><name><surname>Zhang</surname><given-names>Yanzhou</given-names></name></person-group><article-title>﻿A taxonomic study of <italic><tp:taxon-name><tp:taxon-name-part taxon-name-part-type="genus" reg="Psyllaephagus">Psyllaephagus</tp:taxon-name-part></tp:taxon-name></italic> Ashmead (<tp:taxon-name><tp:taxon-name-part taxon-name-part-type="order">Hymenoptera</tp:taxon-name-part></tp:taxon-name>, <tp:taxon-name><tp:taxon-name-part taxon-name-part-type="family">Encyrtidae</tp:taxon-name-part></tp:taxon-name>) from China</article-title><source>Zookeys</source><day>23</day><month>11</month><year>2023</year><volume>1184</volume><fpage>327</fpage><lpage>359</lpage><pub-id pub-id-type="doi">10.3897/zookeys.1184.109476</pub-id></mixed-citation></tp:treatment-meta><tp:nomenclature><label>﻿</label><tp:taxon-name>
            <object-id xmlns:xlink="http://www.w3.org/1999/xlink" content-type="arpha" xlink:type="simple">D704EE1C-C096-5FC7-A6A9-E53AC4C5E771</object-id>
            <tp:taxon-name-part taxon-name-part-type="genus" reg="Psyllaephagus">Psyllaephagus</tp:taxon-name-part>
            <tp:taxon-name-part taxon-name-part-type="species" reg="latiscapus">latiscapus</tp:taxon-name-part>
          </tp:taxon-name><tp:taxon-authority>Xu, 2000</tp:taxon-authority><xref ref-type="fig" rid="F8">Figs 8–10</xref><xref ref-type="fig" rid="F9">, 11</xref><tp:nomenclature-citation-list><tp:nomenclature-citation><tp:taxon-name>
                <tp:taxon-name-part taxon-name-part-type="genus" reg="Psyllaephagus">Psyllaephagus</tp:taxon-name-part>
                <tp:taxon-name-part taxon-name-part-type="species" reg="latiscapus">latiscapus</tp:taxon-name-part>
              </tp:taxon-name><comment>Xu, in <xref ref-type="bibr" rid="B47">Xu et al. 2000a</xref>: 39. Holotype ♀, China, Zhejiang (<named-content xmlns:xlink="http://www.w3.org/1999/xlink" content-type="dwc:institutional_code" xlink:title="Institute of Applied Entomology, Zhejiang University" xlink:href="http://grbio.org/institution/zhejiang-university" xlink:type="simple">ZUIE</named-content>), examined by YZZ.</comment></tp:nomenclature-citation><tp:nomenclature-citation><tp:taxon-name>
                <tp:taxon-name-part taxon-name-part-type="genus" reg="Psyllaephagus">Psyllaephagus</tp:taxon-name-part>
                <tp:taxon-name-part taxon-name-part-type="species" reg="latiscapus">latiscapus</tp:taxon-name-part>
              </tp:taxon-name><comment>Xu: <xref ref-type="bibr" rid="B35">Tang et al. 2016</xref>: 69; <xref ref-type="bibr" rid="B46">Wu et al. 2021</xref>: 7.</comment></tp:nomenclature-citation></tp:nomenclature-citation-list></tp:nomenclature><tp:treatment-sec sec-type="material" id="SECID0EDSBG"><title>Material examined.</title><p>China – <bold>Zhejiang</bold> • <bold><italic>Holotype</italic></bold> ♀, Hangzhou, 26.V.1957, ex. <italic><tp:taxon-name><tp:taxon-name-part taxon-name-part-type="genus" reg="Pachypsylla">Pachypsylla</tp:taxon-name-part><tp:taxon-name-part taxon-name-part-type="species" reg="celtidisgemma">celtidisgemma</tp:taxon-name-part></tp:taxon-name></italic>, 5720-9, lge. QH Chen (<named-content xmlns:xlink="http://www.w3.org/1999/xlink" content-type="dwc:institutional_code" xlink:title="Institute of Applied Entomology, Zhejiang University" xlink:href="http://grbio.org/institution/zhejiang-university" xlink:type="simple">ZUIE</named-content>); <bold>Shandong</bold> • 4♀♀, 1♂, Qingdao, 24 Oct. 1962, ex. <italic><tp:taxon-name><tp:taxon-name-part taxon-name-part-type="genus" reg="Pachypsylla">Pachypsylla</tp:taxon-name-part><tp:taxon-name-part taxon-name-part-type="species" reg="celtidisgemma">celtidisgemma</tp:taxon-name-part></tp:taxon-name></italic> on <italic><tp:taxon-name><tp:taxon-name-part taxon-name-part-type="genus" reg="Celtis">Celtis</tp:taxon-name-part><tp:taxon-name-part taxon-name-part-type="species" reg="sinensis">sinensis</tp:taxon-name-part></tp:taxon-name></italic>, leg. QH Chen.</p></tp:treatment-sec><tp:treatment-sec sec-type="diagnosis" id="SECID0EVTBG"><title>Diagnosis.</title><p>Female. Body length ~ 2.0 mm, head with metallic blue; tegulae entirely pale yellow; antenna with scape strongly expanded, ~ 2.3× as long as wide (Fig. <xref ref-type="fig" rid="F9">11A</xref>); postmarginal vein nearly as long as stigmal vein (Fig. <xref ref-type="fig" rid="F8">8</xref>); mid and hind coxae dark brown; ovipositor exserted, the exserted part ~ 1/5 of metasoma. <abbrev xmlns:xlink="http://www.w3.org/1999/xlink" xlink:title="length of ovipositor" id="ABBRID0EDUBG" xlink:type="simple">OL</abbrev> ~ 1.5× <abbrev xmlns:xlink="http://www.w3.org/1999/xlink" xlink:title="mid tibia length" id="ABBRID0EHUBG" xlink:type="simple">MT</abbrev>.</p><fig id="F8" position="float" orientation="portrait"><object-id xmlns:xlink="http://www.w3.org/1999/xlink" content-type="doi" xlink:type="simple">10.3897/zookeys.1184.109476.figures8-10</object-id><object-id xmlns:xlink="http://www.w3.org/1999/xlink" content-type="arpha" xlink:type="simple">E8797F14-749E-5D3B-B172-068E5347A063</object-id><label>Figures 8–10.</label><caption><p><italic><tp:taxon-name><tp:taxon-name-part taxon-name-part-type="genus" reg="Psyllaephagus">Psyllaephagus</tp:taxon-name-part><tp:taxon-name-part taxon-name-part-type="species" reg="latiscapus">latiscapus</tp:taxon-name-part></tp:taxon-name></italic> ♀ <bold>8</bold> body in dorsal view <bold>9</bold> body in lateral view <bold>10</bold> head in dorsal view.</p></caption><graphic xmlns:xlink="http://www.w3.org/1999/xlink" xlink:href="zookeys-1184-327_article-109476__-g008.jpg" position="float" orientation="portrait" xlink:type="simple" id="oo_941490.jpg"><uri content-type="original_file" xlink:type="simple">https://binary.pensoft.net/fig/941490</uri></graphic></fig><fig id="F9" position="float" orientation="portrait"><object-id xmlns:xlink="http://www.w3.org/1999/xlink" content-type="doi" xlink:type="simple">10.3897/zookeys.1184.109476.figure11</object-id><object-id xmlns:xlink="http://www.w3.org/1999/xlink" content-type="arpha" xlink:type="simple">2729EF15-9859-5D92-A91E-4071AD98A98E</object-id><label>Figure 11.</label><caption><p><italic><tp:taxon-name><tp:taxon-name-part taxon-name-part-type="genus" reg="Psyllaephagus">Psyllaephagus</tp:taxon-name-part><tp:taxon-name-part taxon-name-part-type="species" reg="latiscapus">latiscapus</tp:taxon-name-part></tp:taxon-name></italic><bold>A</bold> antenna ♀ <bold>B</bold> antenna ♂.</p></caption><graphic xmlns:xlink="http://www.w3.org/1999/xlink" xlink:href="zookeys-1184-327_article-109476__-g009.jpg" position="float" orientation="portrait" xlink:type="simple" id="oo_941491.jpg"><uri content-type="original_file" xlink:type="simple">https://binary.pensoft.net/fig/941491</uri></graphic></fig></tp:treatment-sec><tp:treatment-sec sec-type="description" id="SECID0EFWBG"><title>Description.</title><p>See <xref ref-type="bibr" rid="B47">Xu et al. (2000a)</xref>.</p></tp:treatment-sec><tp:treatment-sec sec-type="host" id="SECID0EPWBG"><title>Host.</title><p><italic><tp:taxon-name><tp:taxon-name-part taxon-name-part-type="genus" reg="Pachypsylla">Pachypsylla</tp:taxon-name-part><tp:taxon-name-part taxon-name-part-type="species" reg="celtidisgemma">celtidisgemma</tp:taxon-name-part></tp:taxon-name></italic> Riley, 1885 (<tp:taxon-name><tp:taxon-name-part taxon-name-part-type="order">Hemiptera</tp:taxon-name-part></tp:taxon-name>: <tp:taxon-name><tp:taxon-name-part taxon-name-part-type="family">Aphalaridae</tp:taxon-name-part></tp:taxon-name>).</p></tp:treatment-sec><tp:treatment-sec sec-type="distribution" id="SECID0EKXBG"><title>Distribution.</title><p>China (Zhejiang, Shandong, Fujian, Yunnan).</p></tp:treatment-sec><tp:treatment-sec sec-type="comments" id="SECID0EPXBG"><title>Comments.</title><p>The material above was treated as <italic><tp:taxon-name><tp:taxon-name-part taxon-name-part-type="genus" reg="Pachypsylla">P.</tp:taxon-name-part><tp:taxon-name-part taxon-name-part-type="species" reg="punctatus">punctatus</tp:taxon-name-part></tp:taxon-name></italic> by <xref ref-type="bibr" rid="B49">Zhang (2001)</xref> in his thesis, which was not formally published but later cited by <xref ref-type="bibr" rid="B35">Tang et al. (2016)</xref> and <xref ref-type="bibr" rid="B46">Wu et al. (2021)</xref>.</p></tp:treatment-sec><ref-list><ref id="B47"><mixed-citation xmlns:xlink="http://www.w3.org/1999/xlink" xlink:type="simple"><person-group><name name-style="western"><surname>Xu</surname><given-names>ZH</given-names></name><name name-style="western"><surname>Chen</surname><given-names>W</given-names></name><name name-style="western"><surname>Yu</surname><given-names>H</given-names></name><name name-style="western"><surname>Li</surname><given-names>BJ</given-names></name></person-group> (<year>2000a</year>) <article-title>Notes on <italic><tp:taxon-name><tp:taxon-name-part taxon-name-part-type="genus">Psyllaephagus</tp:taxon-name-part></tp:taxon-name></italic>, a genus new to China with descriptions of two new species (<tp:taxon-name><tp:taxon-name-part taxon-name-part-type="order">Hymenoptera</tp:taxon-name-part></tp:taxon-name>: <tp:taxon-name><tp:taxon-name-part taxon-name-part-type="family">Encyrtidae</tp:taxon-name-part></tp:taxon-name>).</article-title><source>Linye Kexue</source><volume>36</volume>(<issue>4</issue>): <fpage>39</fpage>–<lpage>41</lpage>.</mixed-citation></ref><ref id="B35"><mixed-citation xmlns:xlink="http://www.w3.org/1999/xlink" xlink:type="simple"><person-group><name name-style="western"><surname>Tang</surname><given-names>XL</given-names></name><name name-style="western"><surname>Zhang</surname><given-names>YZ</given-names></name><name name-style="western"><surname>Hu</surname><given-names>HY</given-names></name></person-group> (<year>2016</year>) <article-title>Seven new record species of <italic><tp:taxon-name><tp:taxon-name-part taxon-name-part-type="genus">Psyllaephagus</tp:taxon-name-part></tp:taxon-name></italic> (<tp:taxon-name><tp:taxon-name-part taxon-name-part-type="order">Hymenoptera</tp:taxon-name-part></tp:taxon-name>:<tp:taxon-name><tp:taxon-name-part taxon-name-part-type="family">Encyrtidae</tp:taxon-name-part></tp:taxon-name>) from China.</article-title><source>Entomotaxonomia</source><volume>38</volume>(<issue>1</issue>): <fpage>63</fpage>–<lpage>78</lpage>. <ext-link xlink:href="10.11680/entomotax" ext-link-type="doi" xlink:type="simple">https://doi.org/10.11680/entomotax</ext-link></mixed-citation></ref><ref id="B46"><mixed-citation xmlns:xlink="http://www.w3.org/1999/xlink" xlink:type="simple"><person-group><name name-style="western"><surname>Wu</surname><given-names>F</given-names></name><name name-style="western"><surname>Zhen</surname><given-names>WQ</given-names></name><name name-style="western"><surname>Yang</surname><given-names>ZN</given-names></name><name name-style="western"><surname>Zu</surname><given-names>GH</given-names></name></person-group> (<year>2021</year>) A new species of <italic><tp:taxon-name><tp:taxon-name-part taxon-name-part-type="genus">Psyllaephagus</tp:taxon-name-part></tp:taxon-name></italic> (<tp:taxon-name><tp:taxon-name-part taxon-name-part-type="order">Hymenoptera</tp:taxon-name-part></tp:taxon-name>: <tp:taxon-name><tp:taxon-name-part taxon-name-part-type="family">Encyrtidae</tp:taxon-name-part></tp:taxon-name>) from China, parasitoid of <italic><tp:taxon-name><tp:taxon-name-part taxon-name-part-type="genus">Macrohomotoma</tp:taxon-name-part><tp:taxon-name-part taxon-name-part-type="species">sinica</tp:taxon-name-part></tp:taxon-name></italic> (<tp:taxon-name><tp:taxon-name-part taxon-name-part-type="order">Hemiptera</tp:taxon-name-part></tp:taxon-name>: <tp:taxon-name><tp:taxon-name-part taxon-name-part-type="family">Homotomidae</tp:taxon-name-part></tp:taxon-name>) on <italic><tp:taxon-name><tp:taxon-name-part taxon-name-part-type="genus">Ficus</tp:taxon-name-part><tp:taxon-name-part taxon-name-part-type="species">concinna</tp:taxon-name-part></tp:taxon-name></italic>. Biodiversity Data Journal 9: e63253. <ext-link xlink:href="10.3897/BDJ.9.e63253" ext-link-type="doi" xlink:type="simple">https://doi.org/10.3897/BDJ.9.e63253</ext-link></mixed-citation></ref><ref id="B49"><mixed-citation xmlns:xlink="http://www.w3.org/1999/xlink" xlink:type="simple"><person-group><name name-style="western"><surname>Zhang</surname><given-names>YZ</given-names></name></person-group> (<year>2001</year>) Generic revision of Chinese <tp:taxon-name><tp:taxon-name-part taxon-name-part-type="family">Encyrtidae</tp:taxon-name-part></tp:taxon-name> (<tp:taxon-name><tp:taxon-name-part taxon-name-part-type="order">Hymenoptera</tp:taxon-name-part></tp:taxon-name>: <tp:taxon-name><tp:taxon-name-part taxon-name-part-type="superfamily">Chalcidoidea</tp:taxon-name-part></tp:taxon-name>). Institute of Zoology, Chinese Academy of Sciences. Thesis for PhD degree.</mixed-citation></ref></ref-list></tp:taxon-treatment>
