# Supplementary material for: ﻿A taxonomic study of Psyllaephagus Ashmead (Hymenoptera, Encyrtidae) from China
Source: Zookeys. 2023 Nov 23;1184:327–59. doi: 10.3897/zookeys.1184.109476 (PMC10690798; doi:10.3897/zookeys.1184.109476)
Supplement: XML Treatment for Psyllaephagus longifuniculus [file zookeys.1184.109476-treatment10.xml]

<!DOCTYPE tp:taxon-treatment
  PUBLIC "-//TaxonX//DTD Taxonomic Treatment Publishing DTD v0 20100105//EN" "tax-treatment-NSO.dtd">
<tp:taxon-treatment xmlns:tp="http://www.plazi.org/taxpub"><tp:treatment-meta><kwd-group><label>Taxon classification</label><kwd>
              <named-content content-type="kingdom">Animalia</named-content>
            </kwd><kwd>
              <named-content content-type="order">Hymenoptera</named-content>
            </kwd><kwd>
              <named-content content-type="family">Encyrtidae</named-content>
            </kwd></kwd-group><mixed-citation publication-type="journal"><person-group><name><surname>Zou</surname><given-names>Boyu</given-names></name><name><surname>Hu</surname><given-names>Hongying</given-names></name><name><surname>Zhang</surname><given-names>Lanwei</given-names></name><name><surname>Zhang</surname><given-names>Yanzhou</given-names></name></person-group><article-title>﻿A taxonomic study of <italic><tp:taxon-name><tp:taxon-name-part taxon-name-part-type="genus" reg="Psyllaephagus">Psyllaephagus</tp:taxon-name-part></tp:taxon-name></italic> Ashmead (<tp:taxon-name><tp:taxon-name-part taxon-name-part-type="order">Hymenoptera</tp:taxon-name-part></tp:taxon-name>, <tp:taxon-name><tp:taxon-name-part taxon-name-part-type="family">Encyrtidae</tp:taxon-name-part></tp:taxon-name>) from China</article-title><source>Zookeys</source><day>23</day><month>11</month><year>2023</year><volume>1184</volume><fpage>327</fpage><lpage>359</lpage><pub-id pub-id-type="doi">10.3897/zookeys.1184.109476</pub-id></mixed-citation></tp:treatment-meta><tp:nomenclature><label>﻿</label><tp:taxon-name>
            <object-id xmlns:xlink="http://www.w3.org/1999/xlink" content-type="arpha" xlink:type="simple">8983B009-24CC-5366-90CD-D06099B029CE</object-id>
            <tp:taxon-name-part taxon-name-part-type="genus" reg="Psyllaephagus">Psyllaephagus</tp:taxon-name-part>
            <tp:taxon-name-part taxon-name-part-type="species" reg="longifuniculus">longifuniculus</tp:taxon-name-part>
          </tp:taxon-name><tp:taxon-authority>Xu, 2000</tp:taxon-authority><xref ref-type="fig" rid="F10">Fig. 12</xref><tp:nomenclature-citation-list><tp:nomenclature-citation><tp:taxon-name>
                <tp:taxon-name-part taxon-name-part-type="genus" reg="Psyllaephagus">Psyllaephagus</tp:taxon-name-part>
                <tp:taxon-name-part taxon-name-part-type="species" reg="longifuniculus">longifuniculus</tp:taxon-name-part>
              </tp:taxon-name><comment>Xu, in Xu et al. 2000: 40. Holotype ♀, Shaanxi (<named-content xmlns:xlink="http://www.w3.org/1999/xlink" content-type="dwc:institutional_code" xlink:title="Institute of Applied Entomology, Zhejiang University" xlink:href="http://grbio.org/institution/zhejiang-university" xlink:type="simple">ZUIE</named-content>), examined by YZZ.</comment></tp:nomenclature-citation></tp:nomenclature-citation-list></tp:nomenclature><tp:treatment-sec sec-type="material" id="SECID0EH1BG"><title>Material examined.</title><p>China – <bold>Shanxi</bold> • <bold><italic>Holotype</italic></bold> ♀, Wugong, 21.Aug.1954, Dept. Plant Protection, Northwest Agric. Univ., ex. <italic><tp:taxon-name><tp:taxon-name-part taxon-name-part-type="genus" reg="Thysanogyna">Thysanogyna</tp:taxon-name-part><tp:taxon-name-part taxon-name-part-type="species" reg="limbata">limbata</tp:taxon-name-part></tp:taxon-name></italic>, C5526-1a (<named-content xmlns:xlink="http://www.w3.org/1999/xlink" content-type="dwc:institutional_code" xlink:title="Institute of Applied Entomology, Zhejiang University" xlink:href="http://grbio.org/institution/zhejiang-university" xlink:type="simple">ZUIE</named-content>); China – <bold>Zhejiang</bold> • 6♀♀, Lishui, 16.Jun.1981, leg. DX Liao; <bold>Beijing</bold> • 8♀♀, 5♂♂, 11.Nov.1995, ex. <italic><tp:taxon-name><tp:taxon-name-part taxon-name-part-type="genus" reg="Thysanogyna">Thysanogyna</tp:taxon-name-part><tp:taxon-name-part taxon-name-part-type="species" reg="limbata">limbata</tp:taxon-name-part></tp:taxon-name></italic>, leg. YZ Zhang; 9♀♀, 13♂♂, 09.Jun.2017, ex. <italic><tp:taxon-name><tp:taxon-name-part taxon-name-part-type="genus" reg="Thysanogyna">Thysanogyna</tp:taxon-name-part><tp:taxon-name-part taxon-name-part-type="species" reg="limbata">limbata</tp:taxon-name-part></tp:taxon-name></italic>, leg. YZ Zhang.</p></tp:treatment-sec><tp:treatment-sec sec-type="diagnosis" id="SECID0E22BG"><title>Diagnosis.</title><p>Female. All coxae dark brown; <abbrev xmlns:xlink="http://www.w3.org/1999/xlink" xlink:title="1 funicular segments" id="ABBRID0EB3BG" xlink:type="simple">F1</abbrev> at least as long as or slightly longer than pedicel; <abbrev xmlns:xlink="http://www.w3.org/1999/xlink" xlink:title="1 funicular segments" id="ABBRID0EF3BG" xlink:type="simple">F1</abbrev>–F5 obviously longer than broad, <abbrev xmlns:xlink="http://www.w3.org/1999/xlink" xlink:title="6 funicular segments" id="ABBRID0EJ3BG" xlink:type="simple">F6</abbrev> slightly longer than broad or subquadrate (Fig. <xref ref-type="fig" rid="F10">12A</xref>); <abbrev xmlns:xlink="http://www.w3.org/1999/xlink" xlink:title="length of ovipositor" id="ABBRID0ER3BG" xlink:type="simple">OL</abbrev> ~ 1.5× <abbrev xmlns:xlink="http://www.w3.org/1999/xlink" xlink:title="mid tibia length" id="ABBRID0EV3BG" xlink:type="simple">MT</abbrev>.</p><fig id="F10" position="float" orientation="portrait"><object-id xmlns:xlink="http://www.w3.org/1999/xlink" content-type="doi" xlink:type="simple">10.3897/zookeys.1184.109476.figure12</object-id><object-id xmlns:xlink="http://www.w3.org/1999/xlink" content-type="arpha" xlink:type="simple">39E8DD94-8125-57D2-977E-5590F060C32A</object-id><label>Figure 12.</label><caption><p><italic><tp:taxon-name><tp:taxon-name-part taxon-name-part-type="genus" reg="Psyllaephagus">Psyllaephagus</tp:taxon-name-part><tp:taxon-name-part taxon-name-part-type="species" reg="longifuniculus">longifuniculus</tp:taxon-name-part></tp:taxon-name></italic><bold>A</bold> antenna ♀ <bold>B</bold> fore wing ♀ <bold>C</bold> fore leg ♀ <bold>D</bold> mid leg ♀ <bold>E</bold> hind leg ♀ <bold>F</bold> ovipositor ♀ <bold>G</bold> antenna ♂.</p></caption><graphic xmlns:xlink="http://www.w3.org/1999/xlink" xlink:href="zookeys-1184-327_article-109476__-g010.jpg" position="float" orientation="portrait" xlink:type="simple" id="oo_941492.jpg"><uri content-type="original_file" xlink:type="simple">https://binary.pensoft.net/fig/941492</uri></graphic></fig></tp:treatment-sec><tp:treatment-sec sec-type="description" id="SECID0E64BG"><title>Description.</title><p><bold>Female. <italic>Body</italic></bold> length ~ 2.2 mm, with blue green sheen; basal 1/2 of tegula pale yellow, the rest dark brown; antenna completely dark brown; all coxae dark brown; hind femur dark brown, but apical ~ 2/5 yellow; wings hyaline, venation brown (Fig. <xref ref-type="fig" rid="F10">12B</xref>).</p><p><bold><italic>Head</italic></bold> with reticulate sculpture, <abbrev xmlns:xlink="http://www.w3.org/1999/xlink" xlink:title="maximum head width" id="ABBRID0EU5BG" xlink:type="simple">HW</abbrev> ~ 3.0× <abbrev xmlns:xlink="http://www.w3.org/1999/xlink" xlink:title="minimum head length" id="ABBRID0EY5BG" xlink:type="simple">HL</abbrev> in dorsal view, 2.9× as wide as frontovertex; ocellus forming an obtuse triangle, angle slightly more than 90°; OCL ~ 0.8× diameter of posterior ocellus; <abbrev xmlns:xlink="http://www.w3.org/1999/xlink" xlink:title="the minimum distance between the eye margin and the nearest posterior ocellus" id="ABBRID0E35BG" xlink:type="simple">OOL</abbrev> ~ 1.1× diameter of posterior ocellus; <abbrev xmlns:xlink="http://www.w3.org/1999/xlink" xlink:title="the minimum distance between the posterior ocelli" id="ABBRID0EA6BG" xlink:type="simple">POL</abbrev> ~ 4.0× diameter of posterior ocellus; mandible with one tooth and a broad truncation; antenna with scape slightly expanded and ~ 4.8× as long as wide; pedicel ~ 1.8× as long as wide; <abbrev xmlns:xlink="http://www.w3.org/1999/xlink" xlink:title="1 funicular segments" id="ABBRID0EE6BG" xlink:type="simple">F1</abbrev>–F5 longer than broad, <abbrev xmlns:xlink="http://www.w3.org/1999/xlink" xlink:title="6 funicular segments" id="ABBRID0EI6BG" xlink:type="simple">F6</abbrev> quadrate; clava 3-segmented, approximately as long as F4–<abbrev xmlns:xlink="http://www.w3.org/1999/xlink" xlink:title="6 funicular segments" id="ABBRID0EM6BG" xlink:type="simple">F6</abbrev> combined, nearly 3.0× as long as wide (Fig. <xref ref-type="fig" rid="F10">12A</xref>). Relative measurements: <abbrev xmlns:xlink="http://www.w3.org/1999/xlink" xlink:title="the length of the scape" id="ABBRID0EU6BG" xlink:type="simple">SL</abbrev> 14.4; <abbrev xmlns:xlink="http://www.w3.org/1999/xlink" xlink:title="maximum width of the scape" id="ABBRID0EY6BG" xlink:type="simple">SW</abbrev> 3.</p><p><bold><italic>Mesoscutum</italic></bold> slightly convex; mesoscutum and scutellum with reticulate sculpture similar to that on frontovertex; <abbrev xmlns:xlink="http://www.w3.org/1999/xlink" xlink:title="mesoscutum width" id="ABBRID0EEAAI" xlink:type="simple">MSW</abbrev> ~1.5× <abbrev xmlns:xlink="http://www.w3.org/1999/xlink" xlink:title="mesoscutum length" id="ABBRID0EIAAI" xlink:type="simple">MSL</abbrev>, and the center of the posterior margin protrudes backward to cover junction of axillae; marginal vein subquadrate, slightly longer wide, stigmal vein ~ 6.5× as long as wide, postmarginal vein ~ 2.7× as long as wide, <abbrev xmlns:xlink="http://www.w3.org/1999/xlink" xlink:title="postmarginal vein length" id="ABBRID0EMAAI" xlink:type="simple">PMV</abbrev> ~ 0.4× <abbrev xmlns:xlink="http://www.w3.org/1999/xlink" xlink:title="stigmal vein length" id="ABBRID0EQAAI" xlink:type="simple">STV</abbrev>; mid tibia spur 0.9×–as long as basitarsus. Relative measurements: FWL 64; FWW 27.</p><p><bold><italic>Metasoma</italic></bold> slightly shorter than mesosoma; cercal plates located at the halfway point of the metasoma; hypopygium with apex reaching ~ 2/3 of metasoma; ovipositor not exserted; <abbrev xmlns:xlink="http://www.w3.org/1999/xlink" xlink:title="length of ovipositor" id="ABBRID0E2AAI" xlink:type="simple">OL</abbrev> ~ 5.3× <abbrev xmlns:xlink="http://www.w3.org/1999/xlink" xlink:title="length of third valvula" id="ABBRID0E6AAI" xlink:type="simple">GL</abbrev>, and 1.2× <abbrev xmlns:xlink="http://www.w3.org/1999/xlink" xlink:title="mid tibia length" id="ABBRID0EDBAI" xlink:type="simple">MT</abbrev>.</p><p><bold>Male.</bold> Body length ~ 1.6 mm; generally similar to female except color and structure of antenna, antenna pale brown, scape and pedicel short, funicular segments protrude laterally, clava unsegmented (Fig. <xref ref-type="fig" rid="F10">12G</xref>).</p></tp:treatment-sec><tp:treatment-sec sec-type="variation" id="SECID0EPBAI"><title>Variation.</title><p>In <italic><tp:taxon-name><tp:taxon-name-part taxon-name-part-type="genus" reg="Psyllaephagus">P.</tp:taxon-name-part><tp:taxon-name-part taxon-name-part-type="species" reg="longifuniculus">longifuniculus</tp:taxon-name-part></tp:taxon-name></italic>, a little variation was found in lengths of <abbrev xmlns:xlink="http://www.w3.org/1999/xlink" xlink:title="1 funicular segments" id="ABBRID0EACAI" xlink:type="simple">F1</abbrev> and <abbrev xmlns:xlink="http://www.w3.org/1999/xlink" xlink:title="6 funicular segments" id="ABBRID0EECAI" xlink:type="simple">F6</abbrev>: <abbrev xmlns:xlink="http://www.w3.org/1999/xlink" xlink:title="1 funicular segments" id="ABBRID0EICAI" xlink:type="simple">F1</abbrev> is not always shorter than the pedicel, sometimes it is ~ 1.1× as long as pedicel; <abbrev xmlns:xlink="http://www.w3.org/1999/xlink" xlink:title="6 funicular segments" id="ABBRID0EMCAI" xlink:type="simple">F6</abbrev> is sometimes quadrate (Fig. <xref ref-type="fig" rid="F10">12A</xref>).</p></tp:treatment-sec><tp:treatment-sec sec-type="host" id="SECID0EUCAI"><title>Host.</title><p><italic><tp:taxon-name><tp:taxon-name-part taxon-name-part-type="genus" reg="Thysanogyna">Thysanogyna</tp:taxon-name-part><tp:taxon-name-part taxon-name-part-type="species" reg="limbata">limbata</tp:taxon-name-part></tp:taxon-name></italic> Enderlein, 1926 (<tp:taxon-name><tp:taxon-name-part taxon-name-part-type="order">Hemiptera</tp:taxon-name-part></tp:taxon-name>: <tp:taxon-name><tp:taxon-name-part taxon-name-part-type="family">Carsidaridae</tp:taxon-name-part></tp:taxon-name>).</p></tp:treatment-sec><tp:treatment-sec sec-type="distribution" id="SECID0EPDAI"><title>Distribution.</title><p>China (Beijing, Shaanxi, Zhejiang).</p></tp:treatment-sec></tp:taxon-treatment>
