# Supplementary material for: ﻿A taxonomic study of Psyllaephagus Ashmead (Hymenoptera, Encyrtidae) from China
Source: Zookeys. 2023 Nov 23;1184:327–59. doi: 10.3897/zookeys.1184.109476 (PMC10690798; doi:10.3897/zookeys.1184.109476)
Supplement: XML Treatment for Psyllaephagus obliquus [file zookeys.1184.109476-treatment12.xml]

<!DOCTYPE tp:taxon-treatment
  PUBLIC "-//TaxonX//DTD Taxonomic Treatment Publishing DTD v0 20100105//EN" "tax-treatment-NSO.dtd">
<tp:taxon-treatment xmlns:tp="http://www.plazi.org/taxpub"><tp:treatment-meta><kwd-group><label>Taxon classification</label><kwd>
              <named-content content-type="kingdom">Animalia</named-content>
            </kwd><kwd>
              <named-content content-type="order">Hymenoptera</named-content>
            </kwd><kwd>
              <named-content content-type="family">Encyrtidae</named-content>
            </kwd></kwd-group><mixed-citation publication-type="journal"><person-group><name><surname>Zou</surname><given-names>Boyu</given-names></name><name><surname>Hu</surname><given-names>Hongying</given-names></name><name><surname>Zhang</surname><given-names>Lanwei</given-names></name><name><surname>Zhang</surname><given-names>Yanzhou</given-names></name></person-group><article-title>﻿A taxonomic study of <italic><tp:taxon-name><tp:taxon-name-part taxon-name-part-type="genus" reg="Psyllaephagus">Psyllaephagus</tp:taxon-name-part></tp:taxon-name></italic> Ashmead (<tp:taxon-name><tp:taxon-name-part taxon-name-part-type="order">Hymenoptera</tp:taxon-name-part></tp:taxon-name>, <tp:taxon-name><tp:taxon-name-part taxon-name-part-type="family">Encyrtidae</tp:taxon-name-part></tp:taxon-name>) from China</article-title><source>Zookeys</source><day>23</day><month>11</month><year>2023</year><volume>1184</volume><fpage>327</fpage><lpage>359</lpage><pub-id pub-id-type="doi">10.3897/zookeys.1184.109476</pub-id></mixed-citation></tp:treatment-meta><tp:nomenclature><label>﻿</label><tp:taxon-name>
            <object-id xmlns:xlink="http://www.w3.org/1999/xlink" content-type="arpha" xlink:type="simple">7852D023-C800-54E8-B9AF-72A05D8C4A1E</object-id>
            <tp:taxon-name-part taxon-name-part-type="genus" reg="Psyllaephagus">Psyllaephagus</tp:taxon-name-part>
            <tp:taxon-name-part taxon-name-part-type="species" reg="obliquus">obliquus</tp:taxon-name-part>
            <object-id xmlns:xlink="http://www.w3.org/1999/xlink" content-type="zoobank" xlink:type="simple">https://zoobank.org/F91EE53B-2AFB-4614-A7E8-19731147E1F6</object-id>
          </tp:taxon-name><tp:taxon-authority>Zou &amp; Zhang</tp:taxon-authority><tp:taxon-status xmlns:xlink="http://www.w3.org/1999/xlink" xlink:type="simple">sp. nov.</tp:taxon-status><xref ref-type="fig" rid="F12">Fig. 14</xref></tp:nomenclature><tp:treatment-sec sec-type="type material" id="SECID0EXLAI"><title>Type material.</title><p><bold><italic>Holotype</italic></bold> ♀ [on slide], China – <bold>Guizhou</bold>, Zunyi, 28.Aug.2017, ex <italic><tp:taxon-name><tp:taxon-name-part taxon-name-part-type="genus" reg="Edentatipsylla">Edentatipsylla</tp:taxon-name-part><tp:taxon-name-part taxon-name-part-type="species" reg="shanghaiensis">shanghaiensis</tp:taxon-name-part></tp:taxon-name></italic>, leg. YZ Zhang and YG Qin (deposited in <named-content xmlns:xlink="http://www.w3.org/1999/xlink" content-type="dwc:institutional_code" xlink:title="Institute of Zoology, Chinese Academy of Sciences" xlink:href="http://grbio.org/institution/institute-zoology-chinese-academy-sciences" xlink:type="simple">IZCAS</named-content>). <bold><italic>Paratypes</italic></bold> 10♀♀, 2♂♂, same data as holotype.</p></tp:treatment-sec><tp:treatment-sec sec-type="diagnosis" id="SECID0EWMAI"><title>Diagnosis.</title><p>Female. Body length ~ 1.5 mm; all coxae dark brown and hind femora; scape distinctly expand, ~ 3.2× as long as wide; <abbrev xmlns:xlink="http://www.w3.org/1999/xlink" xlink:title="6 funicular segments" id="ABBRID0E3MAI" xlink:type="simple">F6</abbrev> transverse; clava strongly obliquely truncated at apex (Fig. <xref ref-type="fig" rid="F12">14A</xref>); <abbrev xmlns:xlink="http://www.w3.org/1999/xlink" xlink:title="length of ovipositor" id="ABBRID0EENAI" xlink:type="simple">OL</abbrev> ~ 1.4× <abbrev xmlns:xlink="http://www.w3.org/1999/xlink" xlink:title="mid tibia length" id="ABBRID0EINAI" xlink:type="simple">MT</abbrev>.</p><fig id="F12" position="float" orientation="portrait"><object-id xmlns:xlink="http://www.w3.org/1999/xlink" content-type="doi" xlink:type="simple">10.3897/zookeys.1184.109476.figure14</object-id><object-id xmlns:xlink="http://www.w3.org/1999/xlink" content-type="arpha" xlink:type="simple">5023A119-42F5-558A-9072-7465FC05E594</object-id><label>Figure 14.</label><caption><p><italic><tp:taxon-name><tp:taxon-name-part taxon-name-part-type="genus" reg="Psyllaephagus">Psyllaephagus</tp:taxon-name-part><tp:taxon-name-part taxon-name-part-type="species" reg="obliquus">obliquus</tp:taxon-name-part></tp:taxon-name></italic> sp. nov. ♀ <bold>A</bold> antenna <bold>B</bold> fore wing <bold>C</bold> fore leg <bold>D</bold> mid leg <bold>E</bold> hind leg <bold>F</bold> ovipositor.</p></caption><graphic xmlns:xlink="http://www.w3.org/1999/xlink" xlink:href="zookeys-1184-327_article-109476__-g012.jpg" position="float" orientation="portrait" xlink:type="simple" id="oo_941494.jpg"><uri content-type="original_file" xlink:type="simple">https://binary.pensoft.net/fig/941494</uri></graphic></fig></tp:treatment-sec><tp:treatment-sec sec-type="description" id="SECID0EQOAI"><title>Description.</title><p><bold>Female. <italic>Body</italic></bold> length ~ 1.8 mm, with blue-green sheen; basal ~ 1/2 of tegula yellow, remainder dark brown; scape nearly completely dark brown; pedicel dark brown except apex yellow; funiculus from dark brown to yellow brown; clava yellowish brown; all coxae, hind femur except apices dark brown; wings hyaline, venation brown (Fig. <xref ref-type="fig" rid="F12">14B</xref>).</p><p><bold><italic>Head</italic></bold> with reticulate sculpture, <abbrev xmlns:xlink="http://www.w3.org/1999/xlink" xlink:title="maximum head width" id="ABBRID0EFPAI" xlink:type="simple">HW</abbrev> ~ 2.2× the <abbrev xmlns:xlink="http://www.w3.org/1999/xlink" xlink:title="minimum head length" id="ABBRID0EJPAI" xlink:type="simple">HL</abbrev> in dorsal view, and ~ 2.8× wide as frontovertex; ocellus forming an angle ~ 100°; OCL ~ 1.2× diameter of posterior ocellus; <abbrev xmlns:xlink="http://www.w3.org/1999/xlink" xlink:title="the minimum distance between the eye margin and the nearest posterior ocellus" id="ABBRID0ENPAI" xlink:type="simple">OOL</abbrev> ~ 0.4× diameter of posterior ocellus; <abbrev xmlns:xlink="http://www.w3.org/1999/xlink" xlink:title="the minimum distance between the posterior ocelli" id="ABBRID0ERPAI" xlink:type="simple">POL</abbrev> ~ 3.6× diameter of posterior ocellus; mandible with two teeth and a broad truncation; upper margin of torulus upper than lower margin of eye; scape distinctly expanded, ~ 3.2× as long as wide; pedicel ~ 2.7× as long as wide, approximately as long as <abbrev xmlns:xlink="http://www.w3.org/1999/xlink" xlink:title="1 funicular segments" id="ABBRID0EVPAI" xlink:type="simple">F1</abbrev> and F2 combined; <abbrev xmlns:xlink="http://www.w3.org/1999/xlink" xlink:title="1 funicular segments" id="ABBRID0EZPAI" xlink:type="simple">F1</abbrev> longer than broad, F2–F5 subquadrate, <abbrev xmlns:xlink="http://www.w3.org/1999/xlink" xlink:title="6 funicular segments" id="ABBRID0E4PAI" xlink:type="simple">F6</abbrev> almost wider than long; clava 3-segmented, nearly 2.2× as long as wide, approximately as long as F4–<abbrev xmlns:xlink="http://www.w3.org/1999/xlink" xlink:title="6 funicular segments" id="ABBRID0EBQAI" xlink:type="simple">F6</abbrev> combined; the apex of clava strongly obliquely truncated (Fig. <xref ref-type="fig" rid="F12">14A</xref>), the truncated parts ~ 1/2 clava length. Relative measurements: <abbrev xmlns:xlink="http://www.w3.org/1999/xlink" xlink:title="maximum head width" id="ABBRID0EJQAI" xlink:type="simple">HW</abbrev> 21; <abbrev xmlns:xlink="http://www.w3.org/1999/xlink" xlink:title="minimum head length" id="ABBRID0ENQAI" xlink:type="simple">HL</abbrev> 9; <abbrev xmlns:xlink="http://www.w3.org/1999/xlink" xlink:title="the width of the frontovertex" id="ABBRID0ERQAI" xlink:type="simple">FV</abbrev> 7.5; <abbrev xmlns:xlink="http://www.w3.org/1999/xlink" xlink:title="the minimum distance between the eye margin and the nearest posterior ocellus" id="ABBRID0EVQAI" xlink:type="simple">OOL</abbrev> 0.8; <abbrev xmlns:xlink="http://www.w3.org/1999/xlink" xlink:title="the minimum distance between the posterior ocelli" id="ABBRID0EZQAI" xlink:type="simple">POL</abbrev> 7.2; OCL 2.4; <abbrev xmlns:xlink="http://www.w3.org/1999/xlink" xlink:title="maximum width of the scape" id="ABBRID0E4QAI" xlink:type="simple">SW</abbrev> 2.6; <abbrev xmlns:xlink="http://www.w3.org/1999/xlink" xlink:title="the length of the scape" id="ABBRID0EBRAI" xlink:type="simple">SL</abbrev> 9.</p><p><bold><italic>Mesoscutum</italic></bold> slightly convex; mesoscutum and scutellum with reticulate sculpture similar to that on frontovertex; <abbrev xmlns:xlink="http://www.w3.org/1999/xlink" xlink:title="mesoscutum width" id="ABBRID0EMRAI" xlink:type="simple">MSW</abbrev> ~ 1.4× <abbrev xmlns:xlink="http://www.w3.org/1999/xlink" xlink:title="mesoscutum length" id="ABBRID0EQRAI" xlink:type="simple">MSL</abbrev>; scutellum and mesoscutum dorsally with reticulate sculpture similar to that on frontovertex; marginal vein ~ 1.3× as long as wide; stigmal vein ~ 4.1× as long as wide, postmarginal vein ~ 2.0× as long as wide, <abbrev xmlns:xlink="http://www.w3.org/1999/xlink" xlink:title="postmarginal vein length" id="ABBRID0EURAI" xlink:type="simple">PMV</abbrev> ~ 0.3× of <abbrev xmlns:xlink="http://www.w3.org/1999/xlink" xlink:title="stigmal vein length" id="ABBRID0EYRAI" xlink:type="simple">STV</abbrev>; mid tibia spur 0.8× as long as basitarsus. Relative measurements: FWL 50; FWW 22.</p><p><bold><italic>Metasoma</italic></bold> approximately as long as mesosoma; cercal plates located in the 1/2 of metasoma; hypopygium reaching ~ 3/4 of metasoma; ovipositor slightly exserted; <abbrev xmlns:xlink="http://www.w3.org/1999/xlink" xlink:title="length of ovipositor" id="ABBRID0EDSAI" xlink:type="simple">OL</abbrev> ~ 5.3× <abbrev xmlns:xlink="http://www.w3.org/1999/xlink" xlink:title="length of third valvula" id="ABBRID0EHSAI" xlink:type="simple">GL</abbrev>, and 1.4× <abbrev xmlns:xlink="http://www.w3.org/1999/xlink" xlink:title="mid tibia length" id="ABBRID0ELSAI" xlink:type="simple">MT</abbrev>.</p><p><bold>Male.</bold> Length 1.6–1.8 mm; generally similar to female in body coloration, except the antenna yellow; clava and flagellum have long bristles.</p></tp:treatment-sec><tp:treatment-sec sec-type="host" id="SECID0ETSAI"><title>Host.</title><p><italic><tp:taxon-name><tp:taxon-name-part taxon-name-part-type="genus" reg="Edentatipsylla">Edentatipsylla</tp:taxon-name-part><tp:taxon-name-part taxon-name-part-type="species" reg="shanghaiensis">shanghaiensis</tp:taxon-name-part></tp:taxon-name></italic> Li &amp; Chen, 2008 (<tp:taxon-name><tp:taxon-name-part taxon-name-part-type="order">Hemiptera</tp:taxon-name-part></tp:taxon-name>: <tp:taxon-name><tp:taxon-name-part taxon-name-part-type="family">Psyllidae</tp:taxon-name-part></tp:taxon-name>).</p></tp:treatment-sec><tp:treatment-sec sec-type="distribution" id="SECID0EOTAI"><title>Distribution.</title><p>China (Guizhou, Shanghai).</p></tp:treatment-sec><tp:treatment-sec sec-type="etymology" id="SECID0ETTAI"><title>Etymology.</title><p>The specific name refers to its strongly obliquely truncated clava.</p></tp:treatment-sec><tp:treatment-sec sec-type="comments" id="SECID0EYTAI"><title>Comments.</title><p>Using the key of <xref ref-type="bibr" rid="B44">Trjapitzin (1989)</xref>, the species runs to <italic><tp:taxon-name><tp:taxon-name-part taxon-name-part-type="genus" reg="Psyllaephagus">P.</tp:taxon-name-part><tp:taxon-name-part taxon-name-part-type="species" reg="stenopsyllae">stenopsyllae</tp:taxon-name-part></tp:taxon-name></italic> (Tachikawa, 1963), but can be separated from <italic><tp:taxon-name><tp:taxon-name-part taxon-name-part-type="genus" reg="Psyllaephagus">P.</tp:taxon-name-part><tp:taxon-name-part taxon-name-part-type="species" reg="stenopsyllae">stenopsyllae</tp:taxon-name-part></tp:taxon-name></italic> by a combination of the following characters: scape ~ 3.2× as long as wide (in <italic><tp:taxon-name><tp:taxon-name-part taxon-name-part-type="genus" reg="Psyllaephagus">P.</tp:taxon-name-part><tp:taxon-name-part taxon-name-part-type="species" reg="stenopsyllae">stenopsyllae</tp:taxon-name-part></tp:taxon-name></italic>, scape ~ 3.7× as long as wide); F2–F5 quadrate, <abbrev xmlns:xlink="http://www.w3.org/1999/xlink" xlink:title="6 funicular segments" id="ABBRID0EDVAI" xlink:type="simple">F6</abbrev> transverse (in <italic><tp:taxon-name><tp:taxon-name-part taxon-name-part-type="genus" reg="Psyllaephagus">P.</tp:taxon-name-part><tp:taxon-name-part taxon-name-part-type="species" reg="stenopsyllae">stenopsyllae</tp:taxon-name-part></tp:taxon-name></italic>, F2–F5 obviously longer than wide, <abbrev xmlns:xlink="http://www.w3.org/1999/xlink" xlink:title="6 funicular segments" id="ABBRID0ESVAI" xlink:type="simple">F6</abbrev> quadrate); clava approximately as long as F4–<abbrev xmlns:xlink="http://www.w3.org/1999/xlink" xlink:title="6 funicular segments" id="ABBRID0EWVAI" xlink:type="simple">F6</abbrev> combined and the apex of clava strongly obliquely truncated (in <italic><tp:taxon-name><tp:taxon-name-part taxon-name-part-type="genus" reg="Psyllaephagus">P.</tp:taxon-name-part><tp:taxon-name-part taxon-name-part-type="species" reg="stenopsyllae">stenopsyllae</tp:taxon-name-part></tp:taxon-name></italic>, clava slightly shorter than F4–<abbrev xmlns:xlink="http://www.w3.org/1999/xlink" xlink:title="6 funicular segments" id="ABBRID0EFWAI" xlink:type="simple">F6</abbrev> combined, and with apex more or less rounded). <italic><tp:taxon-name><tp:taxon-name-part taxon-name-part-type="genus" reg="Psyllaephagus">Psyllaephagus</tp:taxon-name-part><tp:taxon-name-part taxon-name-part-type="species" reg="obliquus">obliquus</tp:taxon-name-part></tp:taxon-name></italic> is similar to <italic><tp:taxon-name><tp:taxon-name-part taxon-name-part-type="genus" reg="Psyllaephagus">P.</tp:taxon-name-part><tp:taxon-name-part taxon-name-part-type="species" reg="nipponicus">nipponicus</tp:taxon-name-part></tp:taxon-name></italic> (Ishii, 1928) but can be separated from <italic><tp:taxon-name><tp:taxon-name-part taxon-name-part-type="genus" reg="Psyllaephagus">P.</tp:taxon-name-part><tp:taxon-name-part taxon-name-part-type="species" reg="nipponicus">nipponicus</tp:taxon-name-part></tp:taxon-name></italic> by pedicel ~ 2.5× as long as wide (in <italic><tp:taxon-name><tp:taxon-name-part taxon-name-part-type="genus" reg="Psyllaephagus">P.</tp:taxon-name-part><tp:taxon-name-part taxon-name-part-type="species" reg="nipponicus">nipponicus</tp:taxon-name-part></tp:taxon-name></italic>, pedicel ~ 2× as long as wide); <abbrev xmlns:xlink="http://www.w3.org/1999/xlink" xlink:title="1 funicular segments" id="ABBRID0EVXAI" xlink:type="simple">F1</abbrev> ~ 1.2× as long as wide (in <italic><tp:taxon-name><tp:taxon-name-part taxon-name-part-type="genus" reg="Psyllaephagus">P.</tp:taxon-name-part><tp:taxon-name-part taxon-name-part-type="species" reg="nipponicus">nipponicus</tp:taxon-name-part></tp:taxon-name></italic>, <abbrev xmlns:xlink="http://www.w3.org/1999/xlink" xlink:title="1 funicular segments" id="ABBRID0EEYAI" xlink:type="simple">F1</abbrev> quadrate); metasoma as long as mesosoma (in <italic><tp:taxon-name><tp:taxon-name-part taxon-name-part-type="genus" reg="Psyllaephagus">P.</tp:taxon-name-part><tp:taxon-name-part taxon-name-part-type="species" reg="nipponicus">nipponicus</tp:taxon-name-part></tp:taxon-name></italic>, metasoma shorter than mesosoma).</p></tp:treatment-sec><ref-list><ref id="B44"><mixed-citation xmlns:xlink="http://www.w3.org/1999/xlink" xlink:type="simple"><person-group><name name-style="western"><surname>Trjapitzin</surname><given-names>VA</given-names></name></person-group> (<year>1989</year>) <article-title>Parasitic <tp:taxon-name><tp:taxon-name-part taxon-name-part-type="order">Hymenoptera</tp:taxon-name-part></tp:taxon-name> of the Fam. <tp:taxon-name><tp:taxon-name-part taxon-name-part-type="family">Encyrtidae</tp:taxon-name-part></tp:taxon-name> of Palaearctics.</article-title><source>Opredeliteli po Faune SSSR</source><volume>158</volume>: <fpage>1</fpage>–<lpage>489</lpage>.</mixed-citation></ref></ref-list></tp:taxon-treatment>
