# Supplementary material for: ﻿A taxonomic study of Psyllaephagus Ashmead (Hymenoptera, Encyrtidae) from China
Source: Zookeys. 2023 Nov 23;1184:327–59. doi: 10.3897/zookeys.1184.109476 (PMC10690798; doi:10.3897/zookeys.1184.109476)
Supplement: XML Treatment for Psyllaephagus stenopsyllae [file zookeys.1184.109476-treatment14.xml]

<!DOCTYPE tp:taxon-treatment
  PUBLIC "-//TaxonX//DTD Taxonomic Treatment Publishing DTD v0 20100105//EN" "tax-treatment-NSO.dtd">
<tp:taxon-treatment xmlns:tp="http://www.plazi.org/taxpub"><tp:treatment-meta><kwd-group><label>Taxon classification</label><kwd>
              <named-content content-type="kingdom">Animalia</named-content>
            </kwd><kwd>
              <named-content content-type="order">Hymenoptera</named-content>
            </kwd><kwd>
              <named-content content-type="family">Encyrtidae</named-content>
            </kwd></kwd-group><mixed-citation publication-type="journal"><person-group><name><surname>Zou</surname><given-names>Boyu</given-names></name><name><surname>Hu</surname><given-names>Hongying</given-names></name><name><surname>Zhang</surname><given-names>Lanwei</given-names></name><name><surname>Zhang</surname><given-names>Yanzhou</given-names></name></person-group><article-title>﻿A taxonomic study of <italic><tp:taxon-name><tp:taxon-name-part taxon-name-part-type="genus" reg="Psyllaephagus">Psyllaephagus</tp:taxon-name-part></tp:taxon-name></italic> Ashmead (<tp:taxon-name><tp:taxon-name-part taxon-name-part-type="order">Hymenoptera</tp:taxon-name-part></tp:taxon-name>, <tp:taxon-name><tp:taxon-name-part taxon-name-part-type="family">Encyrtidae</tp:taxon-name-part></tp:taxon-name>) from China</article-title><source>Zookeys</source><day>23</day><month>11</month><year>2023</year><volume>1184</volume><fpage>327</fpage><lpage>359</lpage><pub-id pub-id-type="doi">10.3897/zookeys.1184.109476</pub-id></mixed-citation></tp:treatment-meta><tp:nomenclature><label>﻿</label><tp:taxon-name>
            <object-id xmlns:xlink="http://www.w3.org/1999/xlink" content-type="arpha" xlink:type="simple">3BCA6677-5093-5BB1-9D42-DF06376EBA95</object-id>
            <tp:taxon-name-part taxon-name-part-type="genus" reg="Psyllaephagus">Psyllaephagus</tp:taxon-name-part>
            <tp:taxon-name-part taxon-name-part-type="species" reg="stenopsyllae">stenopsyllae</tp:taxon-name-part>
          </tp:taxon-name><tp:taxon-authority>(Tachikawa, 1963)</tp:taxon-authority><xref ref-type="fig" rid="F14">Fig. 16</xref><tp:nomenclature-citation-list><tp:nomenclature-citation><tp:taxon-name>
                <tp:taxon-name-part taxon-name-part-type="genus" reg="Metaprionomitus">Metaprionomitus</tp:taxon-name-part>
                <tp:taxon-name-part taxon-name-part-type="species" reg="stenopsyllae">stenopsyllae</tp:taxon-name-part>
              </tp:taxon-name><comment>Tachikawa, 1963: 182. Holotype ♀, Japan, not examined.</comment></tp:nomenclature-citation><tp:nomenclature-citation><tp:taxon-name>
                <tp:taxon-name-part taxon-name-part-type="genus" reg="Psyllaephagus">Psyllaephagus</tp:taxon-name-part>
                <tp:taxon-name-part taxon-name-part-type="species" reg="stenopsyllae">stenopsyllae</tp:taxon-name-part>
              </tp:taxon-name><comment>: <xref ref-type="bibr" rid="B37">Trjapitzin 1967</xref>: 177; <xref ref-type="bibr" rid="B34">Tan and Zhao 1999</xref>: 175; Xu et al. 2000: 9; <xref ref-type="bibr" rid="B15">Japoshvili et al. 2016</xref>: 392.</comment></tp:nomenclature-citation></tp:nomenclature-citation-list></tp:nomenclature><tp:treatment-sec sec-type="material" id="SECID0EQCBI"><title>Material examined.</title><p>China – <bold>Jiangxi</bold> • 6♀♀, Ganzhou, 15.Oct.2012, ex. <italic><tp:taxon-name><tp:taxon-name-part taxon-name-part-type="genus" reg="Macrohomotoma">Macrohomotoma</tp:taxon-name-part><tp:taxon-name-part taxon-name-part-type="species" reg="sinica">sinica</tp:taxon-name-part></tp:taxon-name></italic>, leg. DY Huang; <bold>Fujian</bold> • 7♀♀, 2♂♂, Huian, 20.May.2012, ex. <italic><tp:taxon-name><tp:taxon-name-part taxon-name-part-type="genus" reg="Macrohomotoma">Macrohomotoma</tp:taxon-name-part><tp:taxon-name-part taxon-name-part-type="species" reg="gladiatean">gladiatean</tp:taxon-name-part></tp:taxon-name></italic> on <italic><tp:taxon-name><tp:taxon-name-part taxon-name-part-type="genus" reg="Ficus">Ficus</tp:taxon-name-part></tp:taxon-name></italic> sp., leg. YZ Zhang; <bold>Sichuan</bold> • 17♀♀, 3♂♂, Chengdu, 21.Jun.2018, ex. <italic><tp:taxon-name><tp:taxon-name-part taxon-name-part-type="genus" reg="Macrohomotoma">Macrohomotoma</tp:taxon-name-part><tp:taxon-name-part taxon-name-part-type="species" reg="gladiatean">gladiatean</tp:taxon-name-part></tp:taxon-name></italic> on <italic><tp:taxon-name><tp:taxon-name-part taxon-name-part-type="genus" reg="Ficus">Ficus</tp:taxon-name-part></tp:taxon-name></italic> sp., leg. YZ Zhang.</p></tp:treatment-sec><tp:treatment-sec sec-type="diagnosis" id="SECID0ELEBI"><title>Diagnosis.</title><p>Female. Body length ~ 2.0 mm; all coxae and hind femora dark brown (Fig. <xref ref-type="fig" rid="F14">16D–F</xref>); scape slightly expanded at apex; clava slightly short than F3–<abbrev xmlns:xlink="http://www.w3.org/1999/xlink" xlink:title="6 funicular segments" id="ABBRID0EVEBI" xlink:type="simple">F6</abbrev> combined (Fig. <xref ref-type="fig" rid="F14">16A</xref>); ovipositor exserted, exserted part ~ 1/5 metasomal length (Fig. <xref ref-type="fig" rid="F14">16G</xref>); <abbrev xmlns:xlink="http://www.w3.org/1999/xlink" xlink:title="length of ovipositor" id="ABBRID0EBFBI" xlink:type="simple">OL</abbrev> ~ 1.9× as long as <abbrev xmlns:xlink="http://www.w3.org/1999/xlink" xlink:title="mid tibia length" id="ABBRID0EFFBI" xlink:type="simple">MT</abbrev>.</p><fig id="F14" position="float" orientation="portrait"><object-id xmlns:xlink="http://www.w3.org/1999/xlink" content-type="doi" xlink:type="simple">10.3897/zookeys.1184.109476.figure16</object-id><object-id xmlns:xlink="http://www.w3.org/1999/xlink" content-type="arpha" xlink:type="simple">7212922F-1A54-5D86-9802-2A7A537BA774</object-id><label>Figure 16.</label><caption><p><italic><tp:taxon-name><tp:taxon-name-part taxon-name-part-type="genus" reg="Psyllaephagus">Psyllaephagus</tp:taxon-name-part><tp:taxon-name-part taxon-name-part-type="species" reg="stenopsyllae">stenopsyllae</tp:taxon-name-part></tp:taxon-name></italic> ♀ <bold>A</bold> antenna <bold>B</bold> fore wing <bold>C</bold> mesonotum <bold>D</bold> fore leg <bold>E</bold> mid leg <bold>F</bold> hind leg <bold>G</bold> ovipositor.</p></caption><graphic xmlns:xlink="http://www.w3.org/1999/xlink" xlink:href="zookeys-1184-327_article-109476__-g014.jpg" position="float" orientation="portrait" xlink:type="simple" id="oo_941496.jpg"><uri content-type="original_file" xlink:type="simple">https://binary.pensoft.net/fig/941496</uri></graphic></fig></tp:treatment-sec><tp:treatment-sec sec-type="description" id="SECID0EPGBI"><title>Description.</title><p><bold>Female. <italic>Body</italic></bold> length ~ 2.2 mm, head with metallic green sheen; mesoscutum and scutellum with bluish violet sheen; metasoma with coppery sheen; basal ~ 1/4 of tegula pale yellow, the remainder dark brown; antenna completely dark brown; all coxae dark brown; hind femur dark brown, but apical ~ 1/4 yellow; wings hyaline, venation brown (Fig. <xref ref-type="fig" rid="F14">16B</xref>).</p><p><bold><italic>Head</italic></bold> with reticulate sculpture, <abbrev xmlns:xlink="http://www.w3.org/1999/xlink" xlink:title="maximum head width" id="ABBRID0EEHBI" xlink:type="simple">HW</abbrev> ~ 3.3× the <abbrev xmlns:xlink="http://www.w3.org/1999/xlink" xlink:title="minimum head length" id="ABBRID0EIHBI" xlink:type="simple">HL</abbrev> in dorsal view, 3.1× wide as frontovertex; ocellus forms an obtuse triangle, angle ~ 110°; OCL ~ 1.0× diameter of posterior ocellus; <abbrev xmlns:xlink="http://www.w3.org/1999/xlink" xlink:title="the minimum distance between the eye margin and the nearest posterior ocellus" id="ABBRID0EMHBI" xlink:type="simple">OOL</abbrev> ~ 1.1× diameter of posterior ocellus; <abbrev xmlns:xlink="http://www.w3.org/1999/xlink" xlink:title="the minimum distance between the posterior ocelli" id="ABBRID0EQHBI" xlink:type="simple">POL</abbrev> ~ 4.0× diameter of posterior ocellus; mandible with one tooth; scape slightly expanded and ~ 4.3× as long as wide; pedicel ~ 1.8× as long as wide; <abbrev xmlns:xlink="http://www.w3.org/1999/xlink" xlink:title="1 funicular segments" id="ABBRID0EUHBI" xlink:type="simple">F1</abbrev>–F5 longer than broad, <abbrev xmlns:xlink="http://www.w3.org/1999/xlink" xlink:title="6 funicular segments" id="ABBRID0EYHBI" xlink:type="simple">F6</abbrev> quadrate; clava 3-segmented, nearly 2.3× as long as wide, shorter than F4—<abbrev xmlns:xlink="http://www.w3.org/1999/xlink" xlink:title="6 funicular segments" id="ABBRID0E3HBI" xlink:type="simple">F6</abbrev> combined. Relative measurements: <abbrev xmlns:xlink="http://www.w3.org/1999/xlink" xlink:title="the length of the scape" id="ABBRID0EAIBI" xlink:type="simple">SL</abbrev> 10.9; <abbrev xmlns:xlink="http://www.w3.org/1999/xlink" xlink:title="maximum width of the scape" id="ABBRID0EEIBI" xlink:type="simple">SW</abbrev> 2.5.</p><p><bold><italic>Mesoscutum</italic></bold> slightly convex; mesoscutum and scutellum with reticulate sculpture similar to that on frontovertex; <abbrev xmlns:xlink="http://www.w3.org/1999/xlink" xlink:title="mesoscutum width" id="ABBRID0EPIBI" xlink:type="simple">MSW</abbrev> ~ 1.4× as <abbrev xmlns:xlink="http://www.w3.org/1999/xlink" xlink:title="mesoscutum length" id="ABBRID0ETIBI" xlink:type="simple">MSL</abbrev>; marginal vein subquadrate, slightly longer wide, stigmal vein ~ 7.2× as long as wide, postmarginal vein ~ 1.6× as long as wide, <abbrev xmlns:xlink="http://www.w3.org/1999/xlink" xlink:title="postmarginal vein length" id="ABBRID0EXIBI" xlink:type="simple">PMV</abbrev> ~ 0.7× <abbrev xmlns:xlink="http://www.w3.org/1999/xlink" xlink:title="stigmal vein length" id="ABBRID0E2IBI" xlink:type="simple">STV</abbrev>; mid tibia spur 0.8× as long as basitarsus. Relative measurements: FWL 51.6; FWW 36.3.</p><p><bold><italic>Metasoma</italic></bold> nearly as long as mesosoma; cercal plates located in middle of metasoma; hypopygium with apex reaching ~ 2/3 of metasoma; ovipositor exserted, exserted part of ovipositor ~ 0.1× as long as metasoma; <abbrev xmlns:xlink="http://www.w3.org/1999/xlink" xlink:title="length of ovipositor" id="ABBRID0EGJBI" xlink:type="simple">OL</abbrev> ~ 4.8× <abbrev xmlns:xlink="http://www.w3.org/1999/xlink" xlink:title="length of third valvula" id="ABBRID0EKJBI" xlink:type="simple">GL</abbrev>, and 1.9× <abbrev xmlns:xlink="http://www.w3.org/1999/xlink" xlink:title="mid tibia length" id="ABBRID0EOJBI" xlink:type="simple">MT</abbrev>.</p></tp:treatment-sec><tp:treatment-sec sec-type="host" id="SECID0ESJBI"><title>Hosts.</title><p><italic><tp:taxon-name><tp:taxon-name-part taxon-name-part-type="genus" reg="Macrohomotoma">Macrohomotoma</tp:taxon-name-part><tp:taxon-name-part taxon-name-part-type="species" reg="gladiatuum">gladiatuum</tp:taxon-name-part></tp:taxon-name></italic> Kuwayama, 1908, <italic><tp:taxon-name><tp:taxon-name-part taxon-name-part-type="genus" reg="Stenopsylla">Stenopsylla</tp:taxon-name-part><tp:taxon-name-part taxon-name-part-type="species" reg="nigricornis">nigricornis</tp:taxon-name-part></tp:taxon-name></italic> Kuwayama, 1910, <italic><tp:taxon-name><tp:taxon-name-part taxon-name-part-type="genus" reg="Trioza">Trioza</tp:taxon-name-part><tp:taxon-name-part taxon-name-part-type="species" reg="syzygii">syzygii</tp:taxon-name-part></tp:taxon-name></italic> Li &amp; Yang, 1911 (<tp:taxon-name><tp:taxon-name-part taxon-name-part-type="order">Hemiptera</tp:taxon-name-part></tp:taxon-name>: <tp:taxon-name><tp:taxon-name-part taxon-name-part-type="family">Triozidae</tp:taxon-name-part></tp:taxon-name>).</p></tp:treatment-sec><tp:treatment-sec sec-type="distribution" id="SECID0EDLBI"><title>Distribution.</title><p>China (Fujian, Hainan, Jiangxi, Taiwan); other countries: Japan, Iran.</p></tp:treatment-sec><ref-list><ref id="B37"><mixed-citation xmlns:xlink="http://www.w3.org/1999/xlink" xlink:type="simple"><person-group><name name-style="western"><surname>Trjapitzin</surname><given-names>VA</given-names></name></person-group> (<year>1967</year>) Encyrtids (<tp:taxon-name><tp:taxon-name-part taxon-name-part-type="order">Hymenoptera</tp:taxon-name-part></tp:taxon-name>, <tp:taxon-name><tp:taxon-name-part taxon-name-part-type="family">Encyrtidae</tp:taxon-name-part></tp:taxon-name>) of the maritime territory. Trudy Zoologicheskogo Instituta. Akademiya Nauk SSSR Leningrad 41: 192.</mixed-citation></ref><ref id="B34"><mixed-citation xmlns:xlink="http://www.w3.org/1999/xlink" xlink:type="simple"><person-group><name name-style="western"><surname>Tan</surname><given-names>YG</given-names></name><name name-style="western"><surname>Zhao</surname><given-names>JZ</given-names></name></person-group> (<year>1999</year>) <article-title>One new species and one newly recorded species of the genus <italic><tp:taxon-name><tp:taxon-name-part taxon-name-part-type="genus">Psyllaephagus</tp:taxon-name-part></tp:taxon-name></italic> Ashmead from China (<tp:taxon-name><tp:taxon-name-part taxon-name-part-type="order">Hymenoptera</tp:taxon-name-part></tp:taxon-name>: <tp:taxon-name><tp:taxon-name-part taxon-name-part-type="family">Encyrtidae</tp:taxon-name-part></tp:taxon-name>.</article-title><source>Journal of Hubei University</source><volume>21</volume>(<issue>2</issue>): <fpage>174</fpage>–<lpage>176</lpage>. [Natural Science]</mixed-citation></ref><ref id="B15"><mixed-citation xmlns:xlink="http://www.w3.org/1999/xlink" xlink:type="simple"><person-group><name name-style="western"><surname>Japoshvili</surname><given-names>G</given-names></name><name name-style="western"><surname>Higashiura</surname><given-names>Y</given-names></name><name name-style="western"><surname>Kamitani</surname><given-names>S</given-names></name></person-group> (<year>2016</year>) <article-title>A review of Japanese <tp:taxon-name><tp:taxon-name-part taxon-name-part-type="family">Encyrtidae</tp:taxon-name-part></tp:taxon-name> (<tp:taxon-name><tp:taxon-name-part taxon-name-part-type="order">Hymenoptera</tp:taxon-name-part></tp:taxon-name>), with descriptions of new species, new records and comments on the types described by Japanese authors.</article-title><source>Acta Entomologica Musei Nationalis Pragae</source><volume>56</volume>(<issue>1</issue>): <fpage>345</fpage>–<lpage>401</lpage>. <ext-link xlink:href="10.31610/zsr/2005.14.1.135" ext-link-type="doi" xlink:type="simple">https://doi.org/10.31610/zsr/2005.14.1.135</ext-link></mixed-citation></ref></ref-list></tp:taxon-treatment>
