# Supplementary material for: ﻿A taxonomic study of Psyllaephagus Ashmead (Hymenoptera, Encyrtidae) from China
Source: Zookeys. 2023 Nov 23;1184:327–59. doi: 10.3897/zookeys.1184.109476 (PMC10690798; doi:10.3897/zookeys.1184.109476)
Supplement: XML Treatment for Psyllaephagus tangae [file zookeys.1184.109476-treatment15.xml]

<!DOCTYPE tp:taxon-treatment
  PUBLIC "-//TaxonX//DTD Taxonomic Treatment Publishing DTD v0 20100105//EN" "tax-treatment-NSO.dtd">
<tp:taxon-treatment xmlns:tp="http://www.plazi.org/taxpub"><tp:treatment-meta><kwd-group><label>Taxon classification</label><kwd>
              <named-content content-type="kingdom">Animalia</named-content>
            </kwd><kwd>
              <named-content content-type="order">Hymenoptera</named-content>
            </kwd><kwd>
              <named-content content-type="family">Encyrtidae</named-content>
            </kwd></kwd-group><mixed-citation publication-type="journal"><person-group><name><surname>Zou</surname><given-names>Boyu</given-names></name><name><surname>Hu</surname><given-names>Hongying</given-names></name><name><surname>Zhang</surname><given-names>Lanwei</given-names></name><name><surname>Zhang</surname><given-names>Yanzhou</given-names></name></person-group><article-title>﻿A taxonomic study of <italic><tp:taxon-name><tp:taxon-name-part taxon-name-part-type="genus" reg="Psyllaephagus">Psyllaephagus</tp:taxon-name-part></tp:taxon-name></italic> Ashmead (<tp:taxon-name><tp:taxon-name-part taxon-name-part-type="order">Hymenoptera</tp:taxon-name-part></tp:taxon-name>, <tp:taxon-name><tp:taxon-name-part taxon-name-part-type="family">Encyrtidae</tp:taxon-name-part></tp:taxon-name>) from China</article-title><source>Zookeys</source><day>23</day><month>11</month><year>2023</year><volume>1184</volume><fpage>327</fpage><lpage>359</lpage><pub-id pub-id-type="doi">10.3897/zookeys.1184.109476</pub-id></mixed-citation></tp:treatment-meta><tp:nomenclature><label>﻿</label><tp:taxon-name>
            <object-id xmlns:xlink="http://www.w3.org/1999/xlink" content-type="arpha" xlink:type="simple">326FD981-B794-58ED-9AD9-322BC9AA20EF</object-id>
            <tp:taxon-name-part taxon-name-part-type="genus" reg="Psyllaephagus">Psyllaephagus</tp:taxon-name-part>
            <tp:taxon-name-part taxon-name-part-type="species" reg="tangae">tangae</tp:taxon-name-part>
            <object-id xmlns:xlink="http://www.w3.org/1999/xlink" content-type="zoobank" xlink:type="simple">https://zoobank.org/04605f95-6f37-4b6f-be56-2f0fe70cb867</object-id>
          </tp:taxon-name><tp:taxon-authority>Zou &amp; Zhang</tp:taxon-authority><tp:taxon-status xmlns:xlink="http://www.w3.org/1999/xlink" xlink:type="simple">sp. nov.</tp:taxon-status><xref ref-type="fig" rid="F15">Fig. 17</xref><tp:nomenclature-citation-list><tp:nomenclature-citation><tp:taxon-name>
                <tp:taxon-name-part taxon-name-part-type="genus" reg="Psyllaehagus">Psyllaehagus</tp:taxon-name-part>
                <tp:taxon-name-part taxon-name-part-type="species" reg="nikolskajae">nikolskajae</tp:taxon-name-part>
              </tp:taxon-name><comment>Trjapitzin: <xref ref-type="bibr" rid="B35">Tang et al. 2016</xref>: 74 (misidentification).</comment></tp:nomenclature-citation></tp:nomenclature-citation-list></tp:nomenclature><tp:treatment-sec sec-type="type material" id="SECID0EINBI"><title>Type material.</title><p><bold><italic>Holotype</italic></bold> ♀ [on slide], China – Xinjiang, Changji, 21.Jul.2012, by sweeping, leg. HY Hu’s group (deposited in <named-content xmlns:xlink="http://www.w3.org/1999/xlink" content-type="dwc:institutional_code" xlink:title="Collection of Life Science and Technology, Xinjiang University" xlink:href="http://grbio.org/institution/xinjiang-university" xlink:type="simple">ICXU</named-content>); <bold><italic>Paratypes</italic></bold> 11♀♀, same data as holotype.</p></tp:treatment-sec><tp:treatment-sec sec-type="diagnosis" id="SECID0E1NBI"><title>Diagnosis.</title><p>Female. Body length ~ 1.0 mm; all coxae dark brown, hind femur dark brown; F4 smaller than F3 in size (Fig. <xref ref-type="fig" rid="F15">17A</xref>); clava longer than F3–F5 combined; sculpture of scutellum with large cells in basal half and small cells near apex (Fig. <xref ref-type="fig" rid="F15">17C</xref>); <abbrev xmlns:xlink="http://www.w3.org/1999/xlink" xlink:title="length of ovipositor" id="ABBRID0EIOBI" xlink:type="simple">OL</abbrev> ~ 1.2× <abbrev xmlns:xlink="http://www.w3.org/1999/xlink" xlink:title="mid tibia length" id="ABBRID0EMOBI" xlink:type="simple">MT</abbrev>.</p><fig id="F15" position="float" orientation="portrait"><object-id xmlns:xlink="http://www.w3.org/1999/xlink" content-type="doi" xlink:type="simple">10.3897/zookeys.1184.109476.figure17</object-id><object-id xmlns:xlink="http://www.w3.org/1999/xlink" content-type="arpha" xlink:type="simple">B1A0C2DF-BC80-5CB2-8DBD-CFD003DD9E98</object-id><label>Figure 17.</label><caption><p><italic><tp:taxon-name><tp:taxon-name-part taxon-name-part-type="genus" reg="Psyllaephagus">Psyllaephagus</tp:taxon-name-part><tp:taxon-name-part taxon-name-part-type="species" reg="tangae">tangae</tp:taxon-name-part></tp:taxon-name></italic> sp. nov. ♀ <bold>A</bold> antenna <bold>B</bold> fore wing <bold>C</bold> mesonotum <bold>D</bold> fore leg <bold>E</bold> mid leg <bold>F</bold> hind leg <bold>G</bold> ovipositor.</p></caption><graphic xmlns:xlink="http://www.w3.org/1999/xlink" xlink:href="zookeys-1184-327_article-109476__-g015.jpg" position="float" orientation="portrait" xlink:type="simple" id="oo_941497.jpg"><uri content-type="original_file" xlink:type="simple">https://binary.pensoft.net/fig/941497</uri></graphic></fig></tp:treatment-sec><tp:treatment-sec sec-type="description" id="SECID0EWPBI"><title>Description.</title><p><bold>Female. <italic>Body</italic></bold> length ~ 1.0 mm, with greenish blue sheen; head and face generally dark with blue reflections; axillae with purple sheen; mesoscutum, axillae, and scutellum with bronze sheen; tegula entirely yellow; scape dark brown except apex yellow; basal 1/2 of pedicel dark brown, the remainder yellow; funiculus yellow; all coxae dark brown; hind femur dark brown but yellow at apex (Fig. <xref ref-type="fig" rid="F15">17D–F</xref>); wings hyaline, venation brown.</p><p><bold><italic>Head</italic></bold> with reticulate sculpture <abbrev xmlns:xlink="http://www.w3.org/1999/xlink" xlink:title="maximum head width" id="ABBRID0ELQBI" xlink:type="simple">HW</abbrev> ~ 2.5× <abbrev xmlns:xlink="http://www.w3.org/1999/xlink" xlink:title="the width of the frontovertex" id="ABBRID0EPQBI" xlink:type="simple">FV</abbrev>, <abbrev xmlns:xlink="http://www.w3.org/1999/xlink" xlink:title="maximum head width" id="ABBRID0ETQBI" xlink:type="simple">HW</abbrev> ~ 3.2× <abbrev xmlns:xlink="http://www.w3.org/1999/xlink" xlink:title="minimum head length" id="ABBRID0EXQBI" xlink:type="simple">HL</abbrev>, head finely reticulate, overlaid with regularly spaced shallow punctuations; ocelli forming an obtuse triangle, angle ~ 120°; OCL ~ 0.9× diameter of posterior ocellus; <abbrev xmlns:xlink="http://www.w3.org/1999/xlink" xlink:title="the minimum distance between the eye margin and the nearest posterior ocellus" id="ABBRID0E2QBI" xlink:type="simple">OOL</abbrev> ~ 0.6× diameter of posterior ocellus; mandible with two teeth and a broad truncation; antenna with scape 5.0× as long as wide; pedicel ~ 1.6× as long as wide; <abbrev xmlns:xlink="http://www.w3.org/1999/xlink" xlink:title="1 funicular segments" id="ABBRID0E6QBI" xlink:type="simple">F1</abbrev>–F4 broader than long, F5 subquadrate, <abbrev xmlns:xlink="http://www.w3.org/1999/xlink" xlink:title="6 funicular segments" id="ABBRID0EDRBI" xlink:type="simple">F6</abbrev> quadrate; clava 3-segmented but not obvious; mandible with two teeth and a broad truncation. <abbrev xmlns:xlink="http://www.w3.org/1999/xlink" xlink:title="maximum head width" id="ABBRID0EHRBI" xlink:type="simple">HW</abbrev> 17; <abbrev xmlns:xlink="http://www.w3.org/1999/xlink" xlink:title="minimum head length" id="ABBRID0ELRBI" xlink:type="simple">HL</abbrev> 5.3; <abbrev xmlns:xlink="http://www.w3.org/1999/xlink" xlink:title="the width of the frontovertex" id="ABBRID0EPRBI" xlink:type="simple">FV</abbrev> 7; OCL 1.4; <abbrev xmlns:xlink="http://www.w3.org/1999/xlink" xlink:title="the minimum distance between the eye margin and the nearest posterior ocellus" id="ABBRID0ETRBI" xlink:type="simple">OOL</abbrev> 0.96; <abbrev xmlns:xlink="http://www.w3.org/1999/xlink" xlink:title="the length of the scape" id="ABBRID0EXRBI" xlink:type="simple">SL</abbrev> 7.2; <abbrev xmlns:xlink="http://www.w3.org/1999/xlink" xlink:title="maximum width of the scape" id="ABBRID0E2RBI" xlink:type="simple">SW</abbrev> 1.4.</p><p><bold><italic>Mesoscutum</italic></bold> distinctly convex; dorsally with reticulate sculpture similar to that on frontovertex; sculpture of scutellum with large cells in basal half and small cells near apex; marginal vein punctiform, slightly longer than wide; postmarginal vein ~ 1.5× as long as wide; stigmal vein 4.7× as long as wide, <abbrev xmlns:xlink="http://www.w3.org/1999/xlink" xlink:title="stigmal vein length" id="ABBRID0EGSBI" xlink:type="simple">STV</abbrev> ~ 3.0× <abbrev xmlns:xlink="http://www.w3.org/1999/xlink" xlink:title="postmarginal vein length" id="ABBRID0EKSBI" xlink:type="simple">PMV</abbrev>; mid tibia spur ~ 0.6× as long as basitarsus. FWL 31.6; FWW 18.1.</p><p><bold><italic>Metasoma</italic></bold> slightly shorter than mesosoma; cercal plates located in the posterior 1/2 of metasoma; hypopygium with apex reaching ~ 2/3 of metasoma; ovipositor not exserted (Fig. <xref ref-type="fig" rid="F15">17G</xref>); <abbrev xmlns:xlink="http://www.w3.org/1999/xlink" xlink:title="length of ovipositor" id="ABBRID0EZSBI" xlink:type="simple">OL</abbrev> ~ 5.6× <abbrev xmlns:xlink="http://www.w3.org/1999/xlink" xlink:title="length of third valvula" id="ABBRID0E4SBI" xlink:type="simple">GL</abbrev>, and 1.2× <abbrev xmlns:xlink="http://www.w3.org/1999/xlink" xlink:title="mid tibia length" id="ABBRID0EBTBI" xlink:type="simple">MT</abbrev>.</p><p><bold>Male.</bold> Unknown.</p></tp:treatment-sec><tp:treatment-sec sec-type="etymology" id="SECID0EJTBI"><title>Etymology.</title><p>This species named after Miss Tang who contributed so much to the study of <tp:taxon-name><tp:taxon-name-part taxon-name-part-type="family">Encyrtidae</tp:taxon-name-part></tp:taxon-name>.</p></tp:treatment-sec><tp:treatment-sec sec-type="host" id="SECID0EUTBI"><title>Host.</title><p>Unknown.</p></tp:treatment-sec><tp:treatment-sec sec-type="distribution" id="SECID0EZTBI"><title>Distribution.</title><p>China (Xinjiang).</p></tp:treatment-sec><tp:treatment-sec sec-type="comments" id="SECID0E5TBI"><title>Comments.</title><p>This species had been erroneously treated as <italic><tp:taxon-name><tp:taxon-name-part taxon-name-part-type="genus" reg="Psyllaehagus">P.</tp:taxon-name-part><tp:taxon-name-part taxon-name-part-type="species" reg="nikolskajae">nikolskajae</tp:taxon-name-part></tp:taxon-name></italic> in <xref ref-type="bibr" rid="B35">Tang et al. (2016)</xref>. Further study of the morphological characters indicate it is an undescribed species. Using the key of <xref ref-type="bibr" rid="B44">Trjapitzin (1989)</xref>, the species runs to <italic><tp:taxon-name><tp:taxon-name-part taxon-name-part-type="genus" reg="Psyllaephagus">P.</tp:taxon-name-part><tp:taxon-name-part taxon-name-part-type="species" reg="tokgaevi">tokgaevi</tp:taxon-name-part></tp:taxon-name></italic> Myartseva but differs as follows: clava nearly as long as F2–<abbrev xmlns:xlink="http://www.w3.org/1999/xlink" xlink:title="6 funicular segments" id="ABBRID0ECVBI" xlink:type="simple">F6</abbrev> combined (in <italic><tp:taxon-name><tp:taxon-name-part taxon-name-part-type="genus" reg="Psyllaephagus"/><tp:taxon-name-part taxon-name-part-type="species" reg="tokgaevi">tokgaevi</tp:taxon-name-part></tp:taxon-name></italic>, clava approximately as long as F3–<abbrev xmlns:xlink="http://www.w3.org/1999/xlink" xlink:title="6 funicular segments" id="ABBRID0EQVBI" xlink:type="simple">F6</abbrev> combined); <abbrev xmlns:xlink="http://www.w3.org/1999/xlink" xlink:title="length of ovipositor" id="ABBRID0EUVBI" xlink:type="simple">OL</abbrev> ~ 5.6× <abbrev xmlns:xlink="http://www.w3.org/1999/xlink" xlink:title="length of third valvula" id="ABBRID0EYVBI" xlink:type="simple">GL</abbrev> (in <italic><tp:taxon-name><tp:taxon-name-part taxon-name-part-type="genus" reg="Psyllaephagus"/><tp:taxon-name-part taxon-name-part-type="species" reg="tokgaevi">tokgaevi</tp:taxon-name-part></tp:taxon-name></italic>, <abbrev xmlns:xlink="http://www.w3.org/1999/xlink" xlink:title="length of ovipositor" id="ABBRID0EGWBI" xlink:type="simple">OL</abbrev> ~ 4.5× <abbrev xmlns:xlink="http://www.w3.org/1999/xlink" xlink:title="length of third valvula" id="ABBRID0EKWBI" xlink:type="simple">GL</abbrev>). <italic><tp:taxon-name><tp:taxon-name-part taxon-name-part-type="genus" reg="Psyllaephagus">Psyllaephagus</tp:taxon-name-part><tp:taxon-name-part taxon-name-part-type="species" reg="tangae">tangae</tp:taxon-name-part></tp:taxon-name></italic> is similar to <italic><tp:taxon-name><tp:taxon-name-part taxon-name-part-type="genus" reg="Psyllaephagus">P.</tp:taxon-name-part><tp:taxon-name-part taxon-name-part-type="species" reg="belanensis">belanensis</tp:taxon-name-part></tp:taxon-name></italic> but can be separated from <italic><tp:taxon-name><tp:taxon-name-part taxon-name-part-type="genus" reg="Psyllaephagus">P.</tp:taxon-name-part><tp:taxon-name-part taxon-name-part-type="species" reg="belanensis">belanensis</tp:taxon-name-part></tp:taxon-name></italic> by F4 smaller than F3 (in <italic><tp:taxon-name><tp:taxon-name-part taxon-name-part-type="genus" reg="Psyllaephagus">P.</tp:taxon-name-part><tp:taxon-name-part taxon-name-part-type="species" reg="belanensis">belanensis</tp:taxon-name-part></tp:taxon-name></italic>, F4 not smaller than F3 according to <xref ref-type="bibr" rid="B38">Trjapitzin 1968</xref>); <abbrev xmlns:xlink="http://www.w3.org/1999/xlink" xlink:title="1 funicular segments" id="ABBRID0E5XBI" xlink:type="simple">F1</abbrev> and F2 quadrate (in <italic><tp:taxon-name><tp:taxon-name-part taxon-name-part-type="genus" reg="Psyllaephagus">P.</tp:taxon-name-part><tp:taxon-name-part taxon-name-part-type="species" reg="belanensis">belanensis</tp:taxon-name-part></tp:taxon-name></italic>, <abbrev xmlns:xlink="http://www.w3.org/1999/xlink" xlink:title="1 funicular segments" id="ABBRID0ENYBI" xlink:type="simple">F1</abbrev> and F2 longer than wide); head as wide as thorax (in <italic><tp:taxon-name><tp:taxon-name-part taxon-name-part-type="genus" reg="Psyllaephagus">P.</tp:taxon-name-part><tp:taxon-name-part taxon-name-part-type="species" reg="belanensis">belanensis</tp:taxon-name-part></tp:taxon-name></italic>, head distinctly wider than thorax).</p></tp:treatment-sec><ref-list><ref id="B35"><mixed-citation xmlns:xlink="http://www.w3.org/1999/xlink" xlink:type="simple"><person-group><name name-style="western"><surname>Tang</surname><given-names>XL</given-names></name><name name-style="western"><surname>Zhang</surname><given-names>YZ</given-names></name><name name-style="western"><surname>Hu</surname><given-names>HY</given-names></name></person-group> (<year>2016</year>) <article-title>Seven new record species of <italic><tp:taxon-name><tp:taxon-name-part taxon-name-part-type="genus">Psyllaephagus</tp:taxon-name-part></tp:taxon-name></italic> (<tp:taxon-name><tp:taxon-name-part taxon-name-part-type="order">Hymenoptera</tp:taxon-name-part></tp:taxon-name>:<tp:taxon-name><tp:taxon-name-part taxon-name-part-type="family">Encyrtidae</tp:taxon-name-part></tp:taxon-name>) from China.</article-title><source>Entomotaxonomia</source><volume>38</volume>(<issue>1</issue>): <fpage>63</fpage>–<lpage>78</lpage>. <ext-link xlink:href="10.11680/entomotax" ext-link-type="doi" xlink:type="simple">https://doi.org/10.11680/entomotax</ext-link></mixed-citation></ref><ref id="B44"><mixed-citation xmlns:xlink="http://www.w3.org/1999/xlink" xlink:type="simple"><person-group><name name-style="western"><surname>Trjapitzin</surname><given-names>VA</given-names></name></person-group> (<year>1989</year>) <article-title>Parasitic <tp:taxon-name><tp:taxon-name-part taxon-name-part-type="order">Hymenoptera</tp:taxon-name-part></tp:taxon-name> of the Fam. <tp:taxon-name><tp:taxon-name-part taxon-name-part-type="family">Encyrtidae</tp:taxon-name-part></tp:taxon-name> of Palaearctics.</article-title><source>Opredeliteli po Faune SSSR</source><volume>158</volume>: <fpage>1</fpage>–<lpage>489</lpage>.</mixed-citation></ref><ref id="B38"><mixed-citation xmlns:xlink="http://www.w3.org/1999/xlink" xlink:type="simple"><person-group><name name-style="western"><surname>Trjapitzin</surname><given-names>VA</given-names></name></person-group> (<year>1968</year>) <article-title>A survey of the encyrtid fauna (Hym. <tp:taxon-name><tp:taxon-name-part taxon-name-part-type="family">Encyrtidae</tp:taxon-name-part></tp:taxon-name>) of the Caucasus.</article-title><source>Entomologicheskogo Obshchestva</source><volume>52</volume>: <fpage>43</fpage>–<lpage>125</lpage>.</mixed-citation></ref></ref-list></tp:taxon-treatment>
