# Supplementary material for: ﻿A taxonomic study of Psyllaephagus Ashmead (Hymenoptera, Encyrtidae) from China
Source: Zookeys. 2023 Nov 23;1184:327–59. doi: 10.3897/zookeys.1184.109476 (PMC10690798; doi:10.3897/zookeys.1184.109476)
Supplement: XML Treatment for Psyllaephagus taiwanus [file zookeys.1184.109476-treatment16.xml]

<!DOCTYPE tp:taxon-treatment
  PUBLIC "-//TaxonX//DTD Taxonomic Treatment Publishing DTD v0 20100105//EN" "tax-treatment-NSO.dtd">
<tp:taxon-treatment xmlns:tp="http://www.plazi.org/taxpub"><tp:treatment-meta><kwd-group><label>Taxon classification</label><kwd>
              <named-content content-type="kingdom">Animalia</named-content>
            </kwd><kwd>
              <named-content content-type="order">Hymenoptera</named-content>
            </kwd><kwd>
              <named-content content-type="family">Encyrtidae</named-content>
            </kwd></kwd-group><mixed-citation publication-type="journal"><person-group><name><surname>Zou</surname><given-names>Boyu</given-names></name><name><surname>Hu</surname><given-names>Hongying</given-names></name><name><surname>Zhang</surname><given-names>Lanwei</given-names></name><name><surname>Zhang</surname><given-names>Yanzhou</given-names></name></person-group><article-title>﻿A taxonomic study of <italic><tp:taxon-name><tp:taxon-name-part taxon-name-part-type="genus" reg="Psyllaephagus">Psyllaephagus</tp:taxon-name-part></tp:taxon-name></italic> Ashmead (<tp:taxon-name><tp:taxon-name-part taxon-name-part-type="order">Hymenoptera</tp:taxon-name-part></tp:taxon-name>, <tp:taxon-name><tp:taxon-name-part taxon-name-part-type="family">Encyrtidae</tp:taxon-name-part></tp:taxon-name>) from China</article-title><source>Zookeys</source><day>23</day><month>11</month><year>2023</year><volume>1184</volume><fpage>327</fpage><lpage>359</lpage><pub-id pub-id-type="doi">10.3897/zookeys.1184.109476</pub-id></mixed-citation></tp:treatment-meta><tp:nomenclature><label>﻿</label><tp:taxon-name>
            <object-id xmlns:xlink="http://www.w3.org/1999/xlink" content-type="arpha" xlink:type="simple">0E8AF5CA-8E36-5729-BA80-B73A674A108B</object-id>
            <tp:taxon-name-part taxon-name-part-type="genus" reg="Psyllaephagus">Psyllaephagus</tp:taxon-name-part>
            <tp:taxon-name-part taxon-name-part-type="species" reg="taiwanus">taiwanus</tp:taxon-name-part>
          </tp:taxon-name><tp:taxon-authority>Xu, 2000</tp:taxon-authority><tp:nomenclature-citation-list><tp:nomenclature-citation><tp:taxon-name>
                <tp:taxon-name-part taxon-name-part-type="genus" reg="Psyllaephagus">Psyllaephagus</tp:taxon-name-part>
                <tp:taxon-name-part taxon-name-part-type="species" reg="taiwanus">taiwanus</tp:taxon-name-part>
              </tp:taxon-name><comment>Xu, in <xref ref-type="bibr" rid="B48">Xu et al. 2000b</xref>: 9–10. Holotype ♀, China, Taiwan (<named-content xmlns:xlink="http://www.w3.org/1999/xlink" content-type="dwc:institutional_code" xlink:title="Insect Museum, Taiwan Agricultural Research Institute" xlink:href="http://grbio.org/institution/taiwan-agricultural-research-institute" xlink:type="simple">TARI</named-content>), not examined.</comment></tp:nomenclature-citation></tp:nomenclature-citation-list></tp:nomenclature><tp:treatment-sec sec-type="diagnosis" id="SECID0EW1BI"><title>Diagnosis.</title><p>Female. Mid and hind coxae dark brown, hind femur and tibia dark brown, apical 1/3 of mid femora and basal 1/5 of mid tibia dark brown; clava as long as F3–<abbrev xmlns:xlink="http://www.w3.org/1999/xlink" xlink:title="6 funicular segments" id="ABBRID0E31BI" xlink:type="simple">F6</abbrev> combined; sculpture of scutellum deeper and finer than that on mesoscutum; ovipositor slightly exserted.</p></tp:treatment-sec><tp:treatment-sec sec-type="description" id="SECID0EA2BI"><title>Description.</title><p>See <xref ref-type="bibr" rid="B48">Xu et al. (2000b)</xref>.</p></tp:treatment-sec><tp:treatment-sec sec-type="host" id="SECID0EK2BI"><title>Host.</title><p><italic><tp:taxon-name><tp:taxon-name-part taxon-name-part-type="genus" reg="Trioza">Trioza</tp:taxon-name-part><tp:taxon-name-part taxon-name-part-type="species" reg="syzygii">syzygii</tp:taxon-name-part></tp:taxon-name></italic> Li &amp; Yang, 1911 (<tp:taxon-name><tp:taxon-name-part taxon-name-part-type="order">Hemiptera</tp:taxon-name-part></tp:taxon-name>: <tp:taxon-name><tp:taxon-name-part taxon-name-part-type="family">Triozidae</tp:taxon-name-part></tp:taxon-name>).</p></tp:treatment-sec><tp:treatment-sec sec-type="distribution" id="SECID0EF3BI"><title>Distribution.</title><p>China (Taiwan).</p></tp:treatment-sec><ref-list><ref id="B48"><mixed-citation xmlns:xlink="http://www.w3.org/1999/xlink" xlink:type="simple"><person-group><name name-style="western"><surname>Xu</surname><given-names>ZH</given-names></name><name name-style="western"><surname>Chou</surname><given-names>LY</given-names></name><name name-style="western"><surname>Hong</surname><given-names>SC</given-names></name></person-group> (<year>2000b</year>) <article-title>Notes on three encyrtid parasitoids of <italic><tp:taxon-name><tp:taxon-name-part taxon-name-part-type="genus">Trioza</tp:taxon-name-part><tp:taxon-name-part taxon-name-part-type="species">syzygii</tp:taxon-name-part></tp:taxon-name></italic> in Taiwan with description of one new species (<tp:taxon-name><tp:taxon-name-part taxon-name-part-type="order">Hymenoptera</tp:taxon-name-part></tp:taxon-name>: <tp:taxon-name><tp:taxon-name-part taxon-name-part-type="family">Encyrtidae</tp:taxon-name-part></tp:taxon-name>).</article-title><source>Chinese Journal of Entomology</source><volume>20</volume>(<issue>1</issue>): <fpage>9</fpage>–<lpage>12</lpage>.</mixed-citation></ref></ref-list></tp:taxon-treatment>
